# Supplementary material for: From single pioneers to complex pro- and eukaryotic microbial networks in soils along a glacier forefield chronosequence in continental Antarctica
Source: Front Microbiol. 2025 May 21;16:1576898. doi: 10.3389/fmicb.2025.1576898 (PMC12133861; doi:10.3389/fmicb.2025.1576898)
Supplement: Supplementary file 1 [file Supplementary_file_1.zip]

Archive with 7 entries (7 files):
- Table S5.DOCX
- Supplementary Figures.DOCX
- Table S3.XLSX
- Table S4.XLSX
- Table S6.XLSX
- Table S1.DOCX
- Table S2.DOCX
