# Supplementary material for: From single pioneers to complex pro- and eukaryotic microbial networks in soils along a glacier forefield chronosequence in continental Antarctica
Source: Front Microbiol. 2025 May 21;16:1576898. doi: 10.3389/fmicb.2025.1576898 (PMC12133861; doi:10.3389/fmicb.2025.1576898)
Supplement: Supplementary file 1 [file Supplementary_file_1.zip › Table S3.XLSX]

## Sheet: Tabelle1
Bacteria
Indicator species for the sampling sites or groups of sampling sites
Multilevel pattern analysis				Number of species associated to 1 site: 102
---------------------------					GT0		GT30		GT55		GT65		GT80		Taxonomy
				ASV no.	Indicator value	p-value	Indicator value	p-value	Indicator value	p-value	Indicator value	p-value	Indicator value	p-value	Phylum	Class	Order	Family	Genus
Association function: IndVal.g				bacASV_0028	1.000	0.007									Patescibacteria	Saccharimonadia	Saccharimonadales	NA	NA
Significance level (alpha): 0.05				bacASV_0047	1.000	0.007									Actinobacteriota	Actinobacteria	Propionibacteriales	Nocardioidaceae	Aeromicrobium
				bacASV_0196	1.000	0.007									Actinobacteriota	Actinobacteria	Propionibacteriales	Nocardioidaceae	Nocardioides
Total number of species: 403				bacASV_0098	1.000	0.007									Actinobacteriota	Thermoleophilia	Solirubrobacterales	Solirubrobacteraceae	Conexibacter
Selected number of species: 271				bacASV_0244	1.000	0.007									Actinobacteriota	Thermoleophilia	Solirubrobacterales	Solirubrobacteraceae	Conexibacter
Number of species associated to 1 site: 102				bacASV_0267	1.000	0.007									Actinobacteriota	Actinobacteria	Propionibacteriales	Nocardioidaceae	Nocardioides
Number of species associated to 2 sites: 117				bacASV_0716	1.000	0.007									Actinobacteriota	Thermoleophilia	Gaiellales	NA	NA
Number of species associated to 3 sites: 35				bacASV_0793	1.000	0.007									Gemmatimonadota	Gemmatimonadetes	Gemmatimonadales	Gemmatimonadaceae	NA
Number of species associated to 4 sites: 15				bacASV_0596	0.999	0.010									Actinobacteriota	Thermoleophilia	Gaiellales	NA	NA
Number of species associated to 5 sites: 2				bacASV_0195	0.999	0.010									Proteobacteria	Gammaproteobacteria	Xanthomonadales	Xanthomonadaceae	Lysobacter
				bacASV_0343	0.999	0.010									Actinobacteriota	Acidimicrobiia	IMCC26256	NA	NA
List of species associated to each combination:				bacASV_0171	0.998	0.007									Actinobacteriota	Thermoleophilia	Solirubrobacterales	Solirubrobacteraceae	Conexibacter
				bacASV_0200	0.995	0.010									Actinobacteriota	Actinobacteria	Propionibacteriales	Nocardioidaceae	Nocardioides
Site GT0 # of species: 17				bacASV_0379	0.995	0.010									Gemmatimonadota	Gemmatimonadetes	Gemmatimonadales	Gemmatimonadaceae	Gemmatimonas
	indicator value	p.value		bacASV_0272	0.993	0.011									Proteobacteria	Gammaproteobacteria	Xanthomonadales	Xanthomonadaceae	Lysobacter
bacASV_0028	1.000	0.007	**	bacASV_0604	0.991	0.041									Gemmatimonadota	S0134_terrestrial_group	NA	NA	NA
bacASV_0047	1.000	0.007	**	bacASV_0390	0.945	0.008									Actinobacteriota	Actinobacteria	Frankiales	Sporichthyaceae	NA
bacASV_0196	1.000	0.007	**	bacASV_0072			1.000	0.032							Chloroflexi	Ktedonobacteria	Ktedonobacterales	Ktedonobacteraceae	NA
bacASV_0098	1.000	0.007	**	bacASV_0228			1.000	0.032							WPS-2	NA	NA	NA	NA
bacASV_0244	1.000	0.007	**	bacASV_0067			1.000	0.032							Planctomycetota	Planctomycetes	Gemmatales	Gemmataceae	NA
bacASV_0267	1.000	0.007	**	bacASV_0274			0.998	0.023							Abditibacteriota	Abditibacteria	Abditibacteriales	Abditibacteriaceae	Abditibacterium
bacASV_0716	1.000	0.007	**	bacASV_0021			0.998	0.027							Chloroflexi	AD3	NA	NA	NA
bacASV_0793	1.000	0.007	**	bacASV_0378			0.996	0.026							Proteobacteria	Alphaproteobacteria	Acetobacterales	Acetobacteraceae	NA
bacASV_0596	0.999	0.010	**	bacASV_0306			0.990	0.048							Proteobacteria	Alphaproteobacteria	Caulobacterales	Caulobacteraceae	NA
bacASV_0195	0.999	0.010	**	bacASV_0169			0.989	0.039							Gemmatimonadota	Gemmatimonadetes	Gemmatimonadales	Gemmatimonadaceae	NA
bacASV_0343	0.999	0.010	**	bacASV_0074			0.986	0.046							Acidobacteriota	Acidobacteriae	Acidobacteriales	Acidobacteriaceae_(Subgroup_1)	Granulicella
bacASV_0171	0.998	0.007	**	bacASV_0116			0.984	0.016							NA	NA	NA	NA	NA
bacASV_0200	0.995	0.010	**	bacASV_0050			0.982	0.048							Actinobacteriota	Thermoleophilia	Solirubrobacterales	Solirubrobacteraceae	Conexibacter
bacASV_0379	0.995	0.010	**	bacASV_0298			0.956	0.018							Abditibacteriota	Abditibacteria	Abditibacteriales	Abditibacteriaceae	Abditibacterium
bacASV_0272	0.993	0.011	*	bacASV_0149			0.953	0.025							WPS-2	NA	NA	NA	NA
bacASV_0604	0.991	0.041	*	bacASV_0262			0.944	0.038							WPS-2	NA	NA	NA	NA
bacASV_0390	0.945	0.008	**	bacASV_0235					1.000	0.031					Actinobacteriota	Acidimicrobiia	NA	NA	NA
				bacASV_0240					1.000	0.031					Acidobacteriota	Holophagae	Subgroup_7	NA	NA
Site GT30 # of species: 14				bacASV_0297					1.000	0.031					Actinobacteriota	Actinobacteria	Propionibacteriales	Nocardioidaceae	Nocardioides
	indicator value	p.value		bacASV_0374					1.000	0.031					Acidobacteriota	Subgroup_20	NA	NA	NA
bacASV_0072	1.000	0.032	*	bacASV_0442					1.000	0.031					Acidobacteriota	Holophagae	Subgroup_7	NA	NA
bacASV_0228	1.000	0.032	*	bacASV_0222					1.000	0.031					Verrucomicrobiota	Verrucomicrobiae	Chthoniobacterales	Chthoniobacteraceae	Candidatus_Udaeobacter
bacASV_0067	1.000	0.032	*	bacASV_0652					1.000	0.031					Gemmatimonadota	Gemmatimonadetes	Gemmatimonadales	Gemmatimonadaceae	NA
bacASV_0274	0.998	0.023	*	bacASV_0253					0.995	0.032					Patescibacteria	NA	NA	NA	NA
bacASV_0021	0.998	0.027	*	bacASV_0212					0.993	0.023					Actinobacteriota	Thermoleophilia	Solirubrobacterales	67-14	NA
bacASV_0378	0.996	0.026	*	bacASV_0469					0.989	0.024					Abditibacteriota	Abditibacteria	Abditibacteriales	Abditibacteriaceae	Abditibacterium
bacASV_0306	0.990	0.048	*	bacASV_0118					0.982	0.028					Verrucomicrobiota	Verrucomicrobiae	Chthoniobacterales	Chthoniobacteraceae	Candidatus_Udaeobacter
bacASV_0169	0.989	0.039	*	bacASV_0401					0.976	0.032					Gemmatimonadota	Gemmatimonadetes	Gemmatimonadales	Gemmatimonadaceae	NA
bacASV_0074	0.986	0.046	*	bacASV_0363					0.920	0.044					Gemmatimonadota	Gemmatimonadetes	Gemmatimonadales	Gemmatimonadaceae	Gemmatimonas
bacASV_0116	0.984	0.016	*	bacASV_0342					0.913	0.049					NA	NA	NA	NA	NA
bacASV_0050	0.982	0.048	*	bacASV_0250							1.000	0.005			Chloroflexi	KD4-96	NA	NA	NA
bacASV_0298	0.956	0.018	*	bacASV_0284							1.000	0.005			Actinobacteriota	Thermoleophilia	Gaiellales	Gaiellaceae	Gaiella
bacASV_0149	0.953	0.025	*	bacASV_0344							1.000	0.005			Actinobacteriota	Thermoleophilia	Gaiellales	NA	NA
bacASV_0262	0.944	0.038	*	bacASV_0386							1.000	0.005			Actinobacteriota	Acidimicrobiia	IMCC26256	NA	NA
				bacASV_0232							1.000	0.005			Actinobacteriota	Thermoleophilia	Solirubrobacterales	Solirubrobacteraceae	NA
Site GT55 # of species: 14				bacASV_0234							0.992	0.005			Actinobacteriota	Thermoleophilia	Solirubrobacterales	67-14	NA
	indicator value	p.value		bacASV_0498							0.987	0.007			Abditibacteriota	Abditibacteria	Abditibacteriales	Abditibacteriaceae	Abditibacterium
bacASV_0235	1.000	0.031	*	bacASV_0427							0.983	0.007			Chloroflexi	Gitt-GS-136	NA	NA	NA
bacASV_0240	1.000	0.031	*	bacASV_0131							0.978	0.005			Actinobacteriota	Actinobacteria	Propionibacteriales	Nocardioidaceae	Nocardioides
bacASV_0297	1.000	0.031	*	bacASV_0391							0.946	0.041			Gemmatimonadota	Gemmatimonadetes	Gemmatimonadales	Gemmatimonadaceae	NA
bacASV_0374	1.000	0.031	*	bacASV_0148									1.000	0.006	WPS-2	NA	NA	NA	NA
bacASV_0442	1.000	0.031	*	bacASV_0079									1.000	0.006	WPS-2	NA	NA	NA	NA
bacASV_0222	1.000	0.031	*	bacASV_0075									1.000	0.006	Firmicutes	NA	NA	NA	NA
bacASV_0652	1.000	0.031	*	bacASV_0139									1.000	0.006	Actinobacteriota	Thermoleophilia	Solirubrobacterales	Solirubrobacteraceae	Conexibacter
bacASV_0253	0.995	0.032	*	bacASV_0122									1.000	0.006	Chloroflexi	AD3	NA	NA	NA
bacASV_0212	0.993	0.023	*	bacASV_0266									1.000	0.006	Chloroflexi	Ktedonobacteria	Ktedonobacterales	Ktedonobacteraceae	NA
bacASV_0469	0.989	0.024	*	bacASV_0187									1.000	0.006	Chloroflexi	Ktedonobacteria	B12-WMSP1	NA	NA
bacASV_0118	0.982	0.028	*	bacASV_0185									1.000	0.006	Actinobacteriota	Thermoleophilia	Solirubrobacterales	Solirubrobacteraceae	Conexibacter
bacASV_0401	0.976	0.032	*	bacASV_0351									1.000	0.006	Chloroflexi	Ktedonobacteria	Ktedonobacterales	Ktedonobacteraceae	NA
bacASV_0363	0.920	0.044	*	bacASV_0191									1.000	0.006	Actinobacteriota	Thermoleophilia	Solirubrobacterales	Solirubrobacteraceae	Conexibacter
bacASV_0342	0.913	0.049	*	bacASV_0312									1.000	0.006	Chloroflexi	Ktedonobacteria	C0119	NA	NA
				bacASV_0268									1.000	0.006	Actinobacteriota	Actinobacteria	Frankiales	NA	NA
Site GT65 # of species: 10				bacASV_0456									1.000	0.006	Chloroflexi	Ktedonobacteria	B12-WMSP1	NA	NA
	indicator value	p.value		bacASV_0335									1.000	0.006	Chloroflexi	Ktedonobacteria	Ktedonobacterales	Ktedonobacteraceae	JG30a-KF-32
bacASV_0250	1.000	0.005	**	bacASV_0399									1.000	0.006	Chloroflexi	AD3	NA	NA	NA
bacASV_0284	1.000	0.005	**	bacASV_0254									1.000	0.006	Actinobacteriota	Thermoleophilia	Solirubrobacterales	Solirubrobacteraceae	Conexibacter
bacASV_0344	1.000	0.005	**	bacASV_0510									1.000	0.006	Abditibacteriota	Abditibacteria	Abditibacteriales	Abditibacteriaceae	Abditibacterium
bacASV_0386	1.000	0.005	**	bacASV_0375									1.000	0.006	WPS-2	NA	NA	NA	NA
bacASV_0232	1.000	0.005	**	bacASV_0382									1.000	0.006	Gemmatimonadota	Gemmatimonadetes	Gemmatimonadales	Gemmatimonadaceae	Roseisolibacter
bacASV_0234	0.992	0.005	**	bacASV_0553									1.000	0.006	Bacteroidota	Bacteroidia	Chitinophagales	Chitinophagaceae	NA
bacASV_0498	0.987	0.007	**	bacASV_0395									1.000	0.006	Chloroflexi	Chloroflexia	Thermomicrobiales	JG30-KF-CM45	NA
bacASV_0427	0.983	0.007	**	bacASV_0393									1.000	0.006	Actinobacteriota	Thermoleophilia	Solirubrobacterales	Solirubrobacteraceae	Conexibacter
bacASV_0131	0.978	0.005	**	bacASV_0651									1.000	0.006	Acidobacteriota	Acidobacteriae	Bryobacterales	Bryobacteraceae	Bryobacter
bacASV_0391	0.946	0.041	*	bacASV_0392									1.000	0.006	Chloroflexi	Chloroflexia	Thermomicrobiales	JG30-KF-CM45	NA
				bacASV_0397									1.000	0.006	Chloroflexi	Chloroflexia	Kallotenuales	AKIW781	NA
Site GT80 # of species: 47				bacASV_0660									1.000	0.006	Bacteroidota	Bacteroidia	Chitinophagales	Chitinophagaceae	Segetibacter
	indicator value	p.value		bacASV_0639									1.000	0.006	Chloroflexi	Ktedonobacteria	Ktedonobacterales	Ktedonobacteraceae	NA
bacASV_0148	1.000	0.006	**	bacASV_0544									1.000	0.006	Proteobacteria	Alphaproteobacteria	Rhizobiales	Beijerinckiaceae	NA
bacASV_0079	1.000	0.006	**	bacASV_0429									1.000	0.006	Actinobacteriota	Thermoleophilia	Solirubrobacterales	Solirubrobacteraceae	Conexibacter
bacASV_0075	1.000	0.006	**	bacASV_0933									1.000	0.006	Proteobacteria	Alphaproteobacteria	Acetobacterales	Acetobacteraceae	NA
bacASV_0139	1.000	0.006	**	bacASV_1010									1.000	0.006	Proteobacteria	Alphaproteobacteria	Acetobacterales	Acetobacteraceae	NA
bacASV_0122	1.000	0.006	**	bacASV_0707									1.000	0.006	WPS-2	NA	NA	NA	NA
bacASV_0266	1.000	0.006	**	bacASV_0208									1.000	0.004	WPS-2	NA	NA	NA	NA
bacASV_0187	1.000	0.006	**	bacASV_0534									0.999	0.007	Verrucomicrobiota	Verrucomicrobiae	Chthoniobacterales	Chthoniobacteraceae	Candidatus_Udaeobacter
bacASV_0185	1.000	0.006	**	bacASV_0771									0.998	0.007	Actinobacteriota	Actinobacteria	Frankiales	Frankiaceae	Jatrophihabitans
bacASV_0351	1.000	0.006	**	bacASV_0012									0.998	0.014	Actinobacteriota	Thermoleophilia	Solirubrobacterales	Solirubrobacteraceae	Conexibacter
bacASV_0191	1.000	0.006	**	bacASV_0251									0.997	0.007	Verrucomicrobiota	Verrucomicrobiae	Chthoniobacterales	Chthoniobacteraceae	Candidatus_Udaeobacter
bacASV_0312	1.000	0.006	**	bacASV_0054									0.993	0.017	Actinobacteriota	Thermoleophilia	Solirubrobacterales	Solirubrobacteraceae	Conexibacter
bacASV_0268	1.000	0.006	**	bacASV_0380									0.992	0.008	Chloroflexi	TK10	NA	NA	NA
bacASV_0456	1.000	0.006	**	bacASV_0086									0.990	0.007	Chloroflexi	Ktedonobacteria	B12-WMSP1	NA	NA
bacASV_0335	1.000	0.006	**	bacASV_0123									0.986	0.048	Chloroflexi	Ktedonobacteria	B12-WMSP1	NA	NA
bacASV_0399	1.000	0.006	**	bacASV_0219									0.982	0.022	Chloroflexi	Chloroflexia	Thermomicrobiales	JG30-KF-CM45	NA
bacASV_0254	1.000	0.006	**	bacASV_0293									0.970	0.007	Actinobacteriota	Thermoleophilia	Solirubrobacterales	Solirubrobacteraceae	Conexibacter
bacASV_0510	1.000	0.006	**	bacASV_0294									0.962	0.007	Actinobacteriota	Thermoleophilia	Solirubrobacterales	Solirubrobacteraceae	NA
bacASV_0375	1.000	0.006	**	bacASV_0565									0.961	0.035	Actinobacteriota	Thermoleophilia	Solirubrobacterales	Solirubrobacteraceae	Solirubrobacter
bacASV_0382	1.000	0.006	**	bacASV_0316									0.933	0.007	Chloroflexi	AD3	NA	NA	NA
bacASV_0553	1.000	0.006	**	bacASV_0178									0.930	0.018	Actinobacteriota	Thermoleophilia	Solirubrobacterales	Solirubrobacteraceae	Conexibacter
bacASV_0395	1.000	0.006	**
bacASV_0393	1.000	0.006	**	Number of species associated to 2 sites: 117
bacASV_0651	1.000	0.006	**		GT0+GT30		GT0+GT55		GT30+GT55		GT30+GT80		GT55+GT65		GT55+GT80		GT65+GT80		Taxonomy
bacASV_0392	1.000	0.006	**	ASV no.	Indicator value	p-value	Indicator value	p value	Indicator value	p value	Indicator value	p value	Indicator value	p value	Indicator value	p value	Indicator value	p value	Phylum	Class	Order	Family	Genus
bacASV_0397	1.000	0.006	**	bacASV_0100	1.000	0.004													Chloroflexi	AD3	NA	NA	NA
bacASV_0660	1.000	0.006	**	bacASV_0173	1.000	0.004													Chloroflexi	KD4-96	NA	NA	NA
bacASV_0639	1.000	0.006	**	bacASV_0044	1.000	0.004													Actinobacteriota	Actinobacteria	Micrococcales	Micrococcaceae	Pseudarthrobacter
bacASV_0544	1.000	0.006	**	bacASV_0190	1.000	0.004													Gemmatimonadota	Gemmatimonadetes	Gemmatimonadales	Gemmatimonadaceae	Gemmatimonas
bacASV_0429	1.000	0.006	**	bacASV_0249	1.000	0.004													Proteobacteria	Gammaproteobacteria	Xanthomonadales	Xanthomonadaceae	Lysobacter
bacASV_0933	1.000	0.006	**	bacASV_0130	1.000	0.004													Patescibacteria	Saccharimonadia	Saccharimonadales	NA	NA
bacASV_1010	1.000	0.006	**	bacASV_0327	1.000	0.004													Proteobacteria	Gammaproteobacteria	Burkholderiales	A21b	NA
bacASV_0707	1.000	0.006	**	bacASV_0500	1.000	0.004													Proteobacteria	Gammaproteobacteria	Xanthomonadales	Xanthomonadaceae	NA
bacASV_0208	1.000	0.004	**	bacASV_0015	0.999	0.015													Actinobacteriota	Thermoleophilia	Gaiellales	Gaiellaceae	Gaiella
bacASV_0534	0.999	0.007	**	bacASV_0083	0.998	0.020													Gemmatimonadota	Gemmatimonadetes	Gemmatimonadales	Gemmatimonadaceae	NA
bacASV_0771	0.998	0.007	**	bacASV_0032	0.998	0.004													Actinobacteriota	Acidimicrobiia	IMCC26256	NA	NA
bacASV_0012	0.998	0.014	*	bacASV_0188	0.998	0.003													Chloroflexi	P2-11E	NA	NA	NA
bacASV_0251	0.997	0.007	**	bacASV_0220	0.994	0.008													Actinobacteriota	Thermoleophilia	Gaiellales	Gaiellaceae	Gaiella
bacASV_0054	0.993	0.017	*	bacASV_0152	0.994	0.004													Chloroflexi	P2-11E	NA	NA	NA
bacASV_0380	0.992	0.008	**	bacASV_0302	0.991	0.021													Actinobacteriota	Thermoleophilia	Gaiellales	Gaiellaceae	Gaiella
bacASV_0086	0.990	0.007	**	bacASV_0023	0.986	0.038													NA	NA	NA	NA	NA
bacASV_0123	0.986	0.048	*	bacASV_0616	0.980	0.007													Chloroflexi	AD3	NA	NA	NA
bacASV_0219	0.982	0.022	*	bacASV_0089	0.980	0.014													Verrucomicrobiota	Verrucomicrobiae	Chthoniobacterales	Chthoniobacteraceae	Candidatus_Udaeobacter
bacASV_0293	0.970	0.007	**	bacASV_0170	0.894	0.034													Patescibacteria	Saccharimonadia	Saccharimonadales	NA	NA
bacASV_0294	0.962	0.007	**	bacASV_0127	0.894	0.044													Chloroflexi	Ktedonobacteria	C0119	NA	NA
bacASV_0565	0.961	0.035	*	bacASV_0339			1.000	0.004											Actinobacteriota	Acidimicrobiia	IMCC26256	NA	NA
bacASV_0316	0.933	0.007	**	bacASV_0039			0.998	0.003											Actinobacteriota	Thermoleophilia	Solirubrobacterales	Solirubrobacteraceae	Conexibacter
bacASV_0178	0.930	0.018	*	bacASV_0384			0.988	0.021											Actinobacteriota	Actinobacteria	Frankiales	NA	NA
				bacASV_0290			0.894	0.036											Actinobacteriota	Actinobacteria	Propionibacteriales	Nocardioidaceae	Nocardioides
Sites GT0+GT30 # of species: 20				bacASV_0430			0.889	0.048											Proteobacteria	Alphaproteobacteria	Sphingomonadales	Sphingomonadaceae	Sphingomonas
	indicator value	p.value		bacASV_0205					0.987	0.007									Chloroflexi	AD3	NA	NA	NA
bacASV_0100	1.000	0.004	**	bacASV_0106					0.978	0.049									Actinobacteriota	Acidimicrobiia	Microtrichales	Iamiaceae	Iamia
bacASV_0173	1.000	0.004	**	bacASV_0289					0.972	0.025									Patescibacteria	Saccharimonadia	Saccharimonadales	LWQ8	NA
bacASV_0044	1.000	0.004	**	bacASV_0061					0.950	0.014									Patescibacteria	Saccharimonadia	Saccharimonadales	LWQ8	NA
bacASV_0190	1.000	0.004	**	bacASV_0091							1.000	0.003							Patescibacteria	Saccharimonadia	Saccharimonadales	NA	NA
bacASV_0249	1.000	0.004	**	bacASV_0058							1.000	0.003							Actinobacteriota	Acidimicrobiia	IMCC26256	NA	NA
bacASV_0130	1.000	0.004	**	bacASV_0207							1.000	0.003							Actinobacteriota	Acidimicrobiia	IMCC26256	NA	NA
bacASV_0327	1.000	0.004	**	bacASV_0088							1.000	0.003							Actinobacteriota	Thermoleophilia	Solirubrobacterales	Solirubrobacteraceae	Conexibacter
bacASV_0500	1.000	0.004	**	bacASV_0309							1.000	0.003							NA	NA	NA	NA	NA
bacASV_0015	0.999	0.015	*	bacASV_0217							1.000	0.003							Chloroflexi	Ktedonobacteria	C0119	NA	NA
bacASV_0083	0.998	0.020	*	bacASV_0090							0.999	0.002							Chloroflexi	Ktedonobacteria	B12-WMSP1	NA	NA
bacASV_0032	0.998	0.004	**	bacASV_0179							0.999	0.002							Actinobacteriota	Thermoleophilia	Solirubrobacterales	Solirubrobacteraceae	Conexibacter
bacASV_0188	0.998	0.003	**	bacASV_0265							0.995	0.002							Chloroflexi	AD3	NA	NA	NA
bacASV_0220	0.994	0.008	**	bacASV_0076							0.995	0.002							Chloroflexi	Ktedonobacteria	C0119	NA	NA
bacASV_0152	0.994	0.004	**	bacASV_0362							0.980	0.009							Proteobacteria	Alphaproteobacteria	Acetobacterales	Acetobacteraceae	Acidiphilium
bacASV_0302	0.991	0.021	*	bacASV_0132							0.973	0.016							Actinobacteriota	Thermoleophilia	Solirubrobacterales	Solirubrobacteraceae	Conexibacter
bacASV_0023	0.986	0.038	*	bacASV_0007							0.971	0.037							Chloroflexi	Ktedonobacteria	B12-WMSP1	NA	NA
bacASV_0616	0.980	0.007	**	bacASV_0349							0.942	0.044							Chloroflexi	AD3	NA	NA	NA
bacASV_0089	0.980	0.014	*	bacASV_0133							0.942	0.011							Verrucomicrobiota	Verrucomicrobiae	Chthoniobacterales	Chthoniobacteraceae	Candidatus_Udaeobacter
bacASV_0170	0.894	0.034	*	bacASV_0184							0.894	0.039							Actinobacteriota	Thermoleophilia	Solirubrobacterales	Solirubrobacteraceae	Conexibacter
bacASV_0127	0.894	0.044	*	bacASV_0004									1.000	0.005					Actinobacteriota	Thermoleophilia	Solirubrobacterales	67-14	NA
				bacASV_0014									1.000	0.005					Actinobacteriota	Thermoleophilia	Gaiellales	Gaiellaceae	Gaiella
Sites GT0+GT55 # of species: 5				bacASV_0024									1.000	0.005					Chloroflexi	KD4-96	NA	NA	NA
	indicator value	p.value		bacASV_0030									1.000	0.005					Actinobacteriota	MB-A2-108	NA	NA	NA
bacASV_0339	1.000	0.004	**	bacASV_0060									1.000	0.005					Actinobacteriota	Actinobacteria	0319-7L14	NA	NA
bacASV_0039	0.998	0.003	**	bacASV_0073									1.000	0.005					Actinobacteriota	Thermoleophilia	Solirubrobacterales	Solirubrobacteraceae	Conexibacter
bacASV_0384	0.988	0.021	*	bacASV_0114									1.000	0.005					Actinobacteriota	Actinobacteria	Propionibacteriales	Nocardioidaceae	Nocardioides
bacASV_0290	0.894	0.036	*	bacASV_0154									1.000	0.005					Chloroflexi	Gitt-GS-136	NA	NA	NA
bacASV_0430	0.889	0.048	*	bacASV_0107									1.000	0.005					Actinobacteriota	Thermoleophilia	Solirubrobacterales	67-14	NA
				bacASV_0053									1.000	0.005					Actinobacteriota	Thermoleophilia	Solirubrobacterales	67-14	NA
Sites GT30+GT55 # of species: 4				bacASV_0095									1.000	0.005					Verrucomicrobiota	Verrucomicrobiae	Chthoniobacterales	Chthoniobacteraceae	Candidatus_Udaeobacter
	indicator value	p.value		bacASV_0182									1.000	0.005					Actinobacteriota	Thermoleophilia	Gaiellales	NA	NA
bacASV_0205	0.987	0.007	**	bacASV_0209									1.000	0.005					Proteobacteria	Alphaproteobacteria	Rhizobiales	Xanthobacteraceae	NA
bacASV_0106	0.978	0.049	*	bacASV_0242									1.000	0.005					Actinobacteriota	MB-A2-108	NA	NA	NA
bacASV_0289	0.972	0.025	*	bacASV_0156									1.000	0.005					Chloroflexi	KD4-96	NA	NA	NA
bacASV_0061	0.950	0.014	*	bacASV_0210									1.000	0.005					Chloroflexi	KD4-96	NA	NA	NA
				bacASV_0277									1.000	0.005					Chloroflexi	Gitt-GS-136	NA	NA	NA
Sites GT30+GT80 # of species: 16				bacASV_0204									1.000	0.005					Actinobacteriota	Thermoleophilia	Solirubrobacterales	Solirubrobacteraceae	Conexibacter
	indicator value	p.value		bacASV_0051									1.000	0.005					Actinobacteriota	Thermoleophilia	Solirubrobacterales	Solirubrobacteraceae	Conexibacter
bacASV_0091	1.000	0.003	**	bacASV_0165									1.000	0.005					Acidobacteriota	Holophagae	Subgroup_7	NA	NA
bacASV_0058	1.000	0.003	**	bacASV_0279									1.000	0.005					Chloroflexi	P2-11E	NA	NA	NA
bacASV_0207	1.000	0.003	**	bacASV_0137									1.000	0.005					Actinobacteriota	Acidimicrobiia	IMCC26256	NA	NA
bacASV_0088	1.000	0.003	**	bacASV_0334									1.000	0.005					Chloroflexi	Gitt-GS-136	NA	NA	NA
bacASV_0309	1.000	0.003	**	bacASV_0111									1.000	0.005					Actinobacteriota	Thermoleophilia	Solirubrobacterales	67-14	NA
bacASV_0217	1.000	0.003	**	bacASV_0109									1.000	0.005					Verrucomicrobiota	Verrucomicrobiae	Chthoniobacterales	Chthoniobacteraceae	Candidatus_Udaeobacter
bacASV_0090	0.999	0.002	**	bacASV_0304									1.000	0.005					Chloroflexi	KD4-96	NA	NA	NA
bacASV_0179	0.999	0.002	**	bacASV_0163									1.000	0.005					Actinobacteriota	Thermoleophilia	Solirubrobacterales	67-14	NA
bacASV_0265	0.995	0.002	**	bacASV_0269									1.000	0.005					Actinobacteriota	Thermoleophilia	Gaiellales	NA	NA
bacASV_0076	0.995	0.002	**	bacASV_0319									1.000	0.005					Actinobacteriota	Thermoleophilia	Solirubrobacterales	Solirubrobacteraceae	Solirubrobacter
bacASV_0362	0.980	0.009	**	bacASV_0385									1.000	0.005					Chloroflexi	Chloroflexia	Thermomicrobiales	JG30-KF-CM45	NA
bacASV_0132	0.973	0.016	*	bacASV_0231									1.000	0.005					Actinobacteriota	Thermoleophilia	Gaiellales	NA	NA
bacASV_0007	0.971	0.037	*	bacASV_0168									1.000	0.005					Verrucomicrobiota	Verrucomicrobiae	Chthoniobacterales	Chthoniobacteraceae	Candidatus_Udaeobacter
bacASV_0349	0.942	0.044	*	bacASV_0172									1.000	0.005					Actinobacteriota	Thermoleophilia	Solirubrobacterales	Solirubrobacteraceae	Conexibacter
bacASV_0133	0.942	0.011	*	bacASV_0303									1.000	0.005					Actinobacteriota	Thermoleophilia	Gaiellales	Gaiellaceae	Gaiella
bacASV_0184	0.894	0.039	*	bacASV_0270									1.000	0.005					Verrucomicrobiota	Verrucomicrobiae	Chthoniobacterales	Chthoniobacteraceae	Candidatus_Udaeobacter
				bacASV_0225									1.000	0.005					Actinobacteriota	Thermoleophilia	Solirubrobacterales	Solirubrobacteraceae	NA
Site GT55+GT65 # of species: 70				bacASV_0314									1.000	0.005					Acidobacteriota	Holophagae	Subgroup_7	NA	NA
	indicator value	p.value		bacASV_0493									1.000	0.005					Actinobacteriota	Thermoleophilia	Gaiellales	NA	NA
bacASV_0004	1.000	0.005	**	bacASV_0010									1.000	0.005					Actinobacteriota	Thermoleophilia	Gaiellales	Gaiellaceae	Gaiella
bacASV_0014	1.000	0.005	**	bacASV_0062									0.999	0.004					Actinobacteriota	Thermoleophilia	Solirubrobacterales	67-14	NA
bacASV_0024	1.000	0.005	**	bacASV_0042									0.999	0.001					Chloroflexi	Gitt-GS-136	NA	NA	NA
bacASV_0030	1.000	0.005	**	bacASV_0206									0.999	0.005					Actinobacteriota	Thermoleophilia	Solirubrobacterales	Solirubrobacteraceae	Conexibacter
bacASV_0060	1.000	0.005	**	bacASV_0057									0.999	0.002					Actinobacteriota	Actinobacteria	Propionibacteriales	Nocardioidaceae	Nocardioides
bacASV_0073	1.000	0.005	**	bacASV_0433									0.998	0.009					Actinobacteriota	Thermoleophilia	Gaiellales	NA	NA
bacASV_0114	1.000	0.005	**	bacASV_0224									0.998	0.001					Chloroflexi	Chloroflexia	Thermomicrobiales	JG30-KF-CM45	NA
bacASV_0154	1.000	0.005	**	bacASV_0329									0.998	0.007					Verrucomicrobiota	Verrucomicrobiae	Chthoniobacterales	Chthoniobacteraceae	Chthoniobacter
bacASV_0107	1.000	0.005	**	bacASV_0059									0.998	0.007					NA	NA	NA	NA	NA
bacASV_0053	1.000	0.005	**	bacASV_0019									0.997	0.002					Chloroflexi	Gitt-GS-136	NA	NA	NA
bacASV_0095	1.000	0.005	**	bacASV_0077									0.996	0.002					Chloroflexi	P2-11E	NA	NA	NA
bacASV_0182	1.000	0.005	**	bacASV_0094									0.996	0.005					Actinobacteriota	NA	NA	NA	NA
bacASV_0209	1.000	0.005	**	bacASV_0143									0.996	0.001					Gemmatimonadota	Gemmatimonadetes	Gemmatimonadales	Gemmatimonadaceae	NA
bacASV_0242	1.000	0.005	**	bacASV_0305									0.995	0.002					Gemmatimonadota	Gemmatimonadetes	Gemmatimonadales	Gemmatimonadaceae	Gemmatimonas
bacASV_0156	1.000	0.005	**	bacASV_0097									0.994	0.010					Actinobacteriota	Acidimicrobiia	IMCC26256	NA	NA
bacASV_0210	1.000	0.005	**	bacASV_0009									0.989	0.001					Proteobacteria	Alphaproteobacteria	Rhizobiales	Beijerinckiaceae	Methylocapsa
bacASV_0277	1.000	0.005	**	bacASV_0128									0.987	0.005					Actinobacteriota	Thermoleophilia	Solirubrobacterales	Solirubrobacteraceae	Solirubrobacter
bacASV_0204	1.000	0.005	**	bacASV_0096									0.987	0.003					Actinobacteriota	Thermoleophilia	Solirubrobacterales	Solirubrobacteraceae	Conexibacter
bacASV_0051	1.000	0.005	**	bacASV_0183									0.984	0.003					Verrucomicrobiota	Verrucomicrobiae	Chthoniobacterales	Chthoniobacteraceae	Candidatus_Udaeobacter
bacASV_0165	1.000	0.005	**	bacASV_0155									0.981	0.007					Actinobacteriota	Actinobacteria	Propionibacteriales	Nocardioidaceae	Nocardioides
bacASV_0279	1.000	0.005	**	bacASV_0157									0.979	0.005					Verrucomicrobiota	Verrucomicrobiae	Chthoniobacterales	Chthoniobacteraceae	Candidatus_Udaeobacter
bacASV_0137	1.000	0.005	**	bacASV_0288									0.979	0.012					Abditibacteriota	Abditibacteria	Abditibacteriales	Abditibacteriaceae	Abditibacterium
bacASV_0334	1.000	0.005	**	bacASV_0055									0.974	0.013					Acidobacteriota	Blastocatellia	Pyrinomonadales	Pyrinomonadaceae	RB41
bacASV_0111	1.000	0.005	**	bacASV_0278									0.973	0.015					Verrucomicrobiota	Verrucomicrobiae	Chthoniobacterales	Chthoniobacteraceae	Candidatus_Udaeobacter
bacASV_0109	1.000	0.005	**	bacASV_0214									0.973	0.005					Actinobacteriota	Acidimicrobiia	Microtrichales	Iamiaceae	Iamia
bacASV_0304	1.000	0.005	**	bacASV_0281									0.958	0.006					Actinobacteriota	Acidimicrobiia	IMCC26256	NA	NA
bacASV_0163	1.000	0.005	**	bacASV_0153									0.950	0.014					Actinobacteriota	Actinobacteria	Frankiales	NA	NA
bacASV_0269	1.000	0.005	**	bacASV_0286									0.947	0.008					Actinobacteriota	Thermoleophilia	Gaiellales	Gaiellaceae	Gaiella
bacASV_0319	1.000	0.005	**	bacASV_0092									0.945	0.007					Chloroflexi	P2-11E	NA	NA	NA
bacASV_0385	1.000	0.005	**	bacASV_0504									0.940	0.010					Gemmatimonadota	Gemmatimonadetes	Gemmatimonadales	Gemmatimonadaceae	NA
bacASV_0231	1.000	0.005	**	bacASV_0113									0.935	0.029					Chloroflexi	KD4-96	NA	NA	NA
bacASV_0168	1.000	0.005	**	bacASV_0355									0.894	0.035					Proteobacteria	Alphaproteobacteria	Rhizobiales	Methyloligellaceae	NA
bacASV_0172	1.000	0.005	**	bacASV_0352											0.978	0.029			Proteobacteria	Alphaproteobacteria	Rhizobiales	Beijerinckiaceae	1174-901-12
bacASV_0303	1.000	0.005	**	bacASV_0071													0.993	0.003	Actinobacteriota	Thermoleophilia	Solirubrobacterales	Solirubrobacteraceae	Conexibacter
bacASV_0270	1.000	0.005	**
bacASV_0225	1.000	0.005	**	Number of species associated to 3 sites: 35
bacASV_0314	1.000	0.005	**		GT0+GT30+GT55		GT0+GT30+GT65		GT0+GT30+GT80		GT0+GT55+GT65		GT30+GT55+GT65		GT30+GT55+GT80		GT55+GT65+GT80		Taxonomy
bacASV_0493	1.000	0.005	**	ASV no.	Indicator value	p-value	Indicator value	p value	Indicator value	p value	Indicator value	p value	Indicator value	p value	Indicator value	p value	Indicator value	p value	Phylum	Class	Order	Family	Genus
bacASV_0010	1.000	0.005	**	bacASV_0002	1.000	0.003													Gemmatimonadota	Gemmatimonadetes	Gemmatimonadales	Gemmatimonadaceae	NA
bacASV_0062	0.999	0.004	**	bacASV_0029	0.999	0.001													Patescibacteria	Saccharimonadia	Saccharimonadales	NA	NA
bacASV_0042	0.999	0.001	***	bacASV_0040	0.998	0.013													Proteobacteria	Gammaproteobacteria	Xanthomonadales	Xanthomonadaceae	Lysobacter
bacASV_0206	0.999	0.005	**	bacASV_0070	0.992	0.007													Actinobacteriota	Actinobacteria	Frankiales	NA	NA
bacASV_0057	0.999	0.002	**	bacASV_0315	0.989	0.005													Gemmatimonadota	Gemmatimonadetes	Gemmatimonadales	Gemmatimonadaceae	NA
bacASV_0433	0.998	0.009	**	bacASV_0065			0.985	0.045											Gemmatimonadota	Gemmatimonadetes	Gemmatimonadales	Gemmatimonadaceae	NA
bacASV_0224	0.998	0.001	***	bacASV_0001					1.000	0.001									WPS-2	NA	NA	NA	NA
bacASV_0329	0.998	0.007	**	bacASV_0033					1.000	0.001									WPS-2	NA	NA	NA	NA
bacASV_0059	0.998	0.007	**	bacASV_0409					1.000	0.001									Proteobacteria	Alphaproteobacteria	Acetobacterales	Acetobacteraceae	Acidiphilium
bacASV_0019	0.997	0.002	**	bacASV_0141					0.999	0.002									Chloroflexi	Chloroflexia	Thermomicrobiales	JG30-KF-CM45	NA
bacASV_0077	0.996	0.002	**	bacASV_0216					0.966	0.017									Chloroflexi	JG30-KF-CM66	NA	NA	NA
bacASV_0094	0.996	0.005	**	bacASV_0237					0.935	0.048									Actinobacteriota	Actinobacteria	Frankiales	NA	NA
bacASV_0143	0.996	0.001	***	bacASV_0017							1.000	0.003							Chloroflexi	Gitt-GS-136	NA	NA	NA
bacASV_0305	0.995	0.002	**	bacASV_0099							1.000	0.003							Chloroflexi	KD4-96	NA	NA	NA
bacASV_0097	0.994	0.010	**	bacASV_0018							1.000	0.003							Chloroflexi	KD4-96	NA	NA	NA
bacASV_0009	0.989	0.001	***	bacASV_0311							1.000	0.003							Patescibacteria	NA	NA	NA	NA
bacASV_0128	0.987	0.005	**	bacASV_0066							1.000	0.003							Actinobacteriota	Thermoleophilia	Solirubrobacterales	Solirubrobacteraceae	Conexibacter
bacASV_0096	0.987	0.003	**	bacASV_0160							1.000	0.003							Proteobacteria	Alphaproteobacteria	Sphingomonadales	Sphingomonadaceae	Sphingomonas
bacASV_0183	0.984	0.003	**	bacASV_0495							1.000	0.003							Proteobacteria	Alphaproteobacteria	Rhizobiales	NA	NA
bacASV_0155	0.981	0.007	**	bacASV_0213							0.999	0.004							Actinobacteriota	Thermoleophilia	Solirubrobacterales	Solirubrobacteraceae	Conexibacter
bacASV_0157	0.979	0.005	**	bacASV_0103							0.997	0.001							Chloroflexi	KD4-96	NA	NA	NA
bacASV_0288	0.979	0.012	*	bacASV_0245							0.935	0.040							Chloroflexi	KD4-96	NA	NA	NA
bacASV_0055	0.974	0.013	*	bacASV_0102							0.935	0.034							Gemmatimonadota	Gemmatimonadetes	Gemmatimonadales	Gemmatimonadaceae	NA
bacASV_0278	0.973	0.015	*	bacASV_0108									0.959	0.049					Verrucomicrobiota	Verrucomicrobiae	Chthoniobacterales	Chthoniobacteraceae	Candidatus_Udaeobacter
bacASV_0214	0.973	0.005	**	bacASV_0041									0.956	0.043					Actinobacteriota	Acidimicrobiia	IMCC26256	NA	NA
bacASV_0281	0.958	0.006	**	bacASV_0473									0.952	0.016					Chloroflexi	P2-11E	NA	NA	NA
bacASV_0153	0.950	0.014	*	bacASV_0162											1.000	0.002			Chloroflexi	Chloroflexia	Thermomicrobiales	JG30-KF-CM45	NA
bacASV_0286	0.947	0.008	**	bacASV_0145											0.984	0.018			Actinobacteriota	Actinobacteria	Frankiales	Frankiaceae	Jatrophihabitans
bacASV_0092	0.945	0.007	**	bacASV_0020													1.000	0.004	Actinobacteriota	Actinobacteria	Pseudonocardiales	Pseudonocardiaceae	Crossiella
bacASV_0504	0.940	0.010	**	bacASV_0317													1.000	0.004	Acidobacteriota	Blastocatellia	Pyrinomonadales	Pyrinomonadaceae	RB41
bacASV_0113	0.935	0.029	*	bacASV_0026													0.935	0.032	Proteobacteria	Alphaproteobacteria	Rhizobiales	Beijerinckiaceae	Methylocapsa
bacASV_0355	0.894	0.035	*	bacASV_0202													0.935	0.034	Gemmatimonadota	Gemmatimonadetes	Gemmatimonadales	Gemmatimonadaceae	Gemmatimonas
				bacASV_0045													0.935	0.030	Verrucomicrobiota	Verrucomicrobiae	Chthoniobacterales	Chthoniobacteraceae	Candidatus_Udaeobacter
Sites GT55+GT80 # of species: 1				bacASV_0226													0.935	0.034	Acidobacteriota	Acidobacteriae	Acidobacteriales	NA	NA
	indicator value	p.value		bacASV_0383													0.935	0.042	Actinobacteriota	Rubrobacteria	Rubrobacterales	Rubrobacteriaceae	Rubrobacter
bacASV_0352	0.978	0.029	*
				Number of species associated to 4 sites: 15
Sites GT65+GT80 # of species: 1					GT0+GT30+GT55+GT65		GT0+GT30+GT55+GT80		GT0+GT30+GT65+GT80		GT30+GT55+GT65+GT80		Taxonomy
	indicator value	p.value		ASV no.	Indicator value	p-value	Indicator value	p value	Indicator value	p value	Indicator value	p value	Phylum	Class	Order	Family	Genus
bacASV_0071	0.993	0.003	**	bacASV_0016	1.000	0.003							Actinobacteriota	Actinobacteria	Propionibacteriales	Nocardioidaceae	Marmoricola
				bacASV_0296	1.000	0.003							Actinobacteriota	Thermoleophilia	Solirubrobacterales	Solirubrobacteraceae	Conexibacter
Sites GT0+GT30+GT55 # of species: 5				bacASV_0432	1.000	0.003							Acidobacteriota	Holophagae	Subgroup_7	NA	NA
	indicator value	p.value		bacASV_0056	0.999	0.004							Actinobacteriota	Actinobacteria	Frankiales	NA	NA
bacASV_0002	1.000	0.003	**	bacASV_0006	0.996	0.012							Actinobacteriota	Acidimicrobiia	IMCC26256	NA	NA
bacASV_0029	0.999	0.001	***	bacASV_0038	0.991	0.025							Actinobacteriota	Thermoleophilia	Gaiellales	NA	NA
bacASV_0040	0.998	0.013	*	bacASV_0247	0.980	0.033							Chloroflexi	KD4-96	NA	NA	NA
bacASV_0070	0.992	0.007	**	bacASV_0022			0.998	0.008					Actinobacteriota	Actinobacteria	Frankiales	Frankiaceae	Jatrophihabitans
bacASV_0315	0.989	0.005	**	bacASV_0174			0.997	0.011					Actinobacteriota	Acidimicrobiia	NA	NA	NA
				bacASV_0142			0.996	0.018					Actinobacteriota	Actinobacteria	Frankiales	NA	NA
Sites GT0+GT30+GT65 # of species: 1				bacASV_0078			0.993	0.014					Actinobacteriota	Actinobacteria	Micrococcales	Intrasporangiaceae	Oryzihumus
	indicator value	p.value		bacASV_0043					0.998	0.012			Verrucomicrobiota	Verrucomicrobiae	Chthoniobacterales	Chthoniobacteraceae	Candidatus_Udaeobacter
bacASV_0065	0.985	0.045	*	bacASV_0005							1.000	0.005	Actinobacteriota	Actinobacteria	Pseudonocardiales	Pseudonocardiaceae	Pseudonocardia
				bacASV_0203							0.998	0.009	Actinobacteriota	Actinobacteria	Micrococcales	Intrasporangiaceae	Tetrasphaera
Sites GT0+GT30+GT80 # of species: 6				bacASV_0285							0.981	0.036	Gemmatimonadota	Gemmatimonadetes	Gemmatimonadales	Gemmatimonadaceae	NA
	indicator value	p.value
bacASV_0001	1.000	0.001	***	Number of species associated to 5 sites: 2
bacASV_0033	1.000	0.001	***		GT0+GT30+GT55+GT65+GT80		Taxonomy
bacASV_0409	1.000	0.001	***	ASV no.	Indicator value	p-value	Phylum	Class	Order	Family	Genus
bacASV_0141	0.999	0.002	**	bacASV_0136	1.000	0.043	Abditibacteriota	Abditibacteria	Abditibacteriales	Abditibacteriaceae	Abditibacterium
bacASV_0216	0.966	0.017	*	bacASV_0035	1.000	0.043	Actinobacteriota	Acidimicrobiia	IMCC26256	NA	NA
bacASV_0237	0.935	0.048	*
Sites GT0+GT55+GT65 # of species: 11
	indicator value	p.value
bacASV_0017	1.000	0.003	**
bacASV_0099	1.000	0.003	**
bacASV_0018	1.000	0.003	**
bacASV_0311	1.000	0.003	**
bacASV_0066	1.000	0.003	**
bacASV_0160	1.000	0.003	**
bacASV_0495	1.000	0.003	**
bacASV_0213	0.999	0.004	**
bacASV_0103	0.997	0.001	***
bacASV_0245	0.935	0.040	*
bacASV_0102	0.935	0.034	*
Sites GT30+GT55+GT65 # of species: 3
	indicator value	p.value
bacASV_0108	0.959	0.049	*
bacASV_0041	0.956	0.043	*
bacASV_0473	0.952	0.016	*
Sites GT30+GT55+GT80 # of species: 2
	indicator value	p.value
bacASV_0162	1.000	0.002	**
bacASV_0145	0.984	0.018	*
Sites GT55+GT65+GT80 # of species: 7
	indicator value	p.value
bacASV_0020	1.000	0.004	**
bacASV_0317	1.000	0.004	**
bacASV_0026	0.935	0.032	*
bacASV_0202	0.935	0.034	*
bacASV_0045	0.935	0.030	*
bacASV_0226	0.935	0.034	*
bacASV_0383	0.935	0.042	*
Sites GT0+GT30+GT55+GT65 # of species: 7
	indicator value	p.value
bacASV_0016	1.000	0.003	**
bacASV_0296	1.000	0.003	**
bacASV_0432	1.000	0.003	**
bacASV_0056	0.999	0.004	**
bacASV_0006	0.996	0.012	*
bacASV_0038	0.991	0.025	*
bacASV_0247	0.980	0.033	*
Sites GT0+GT30+GT55+GT80 # of species: 4
	indicator value	p.value
bacASV_0022	0.998	0.008	**
bacASV_0174	0.997	0.011	*
bacASV_0142	0.996	0.018	*
bacASV_0078	0.993	0.014	*
Sites GT0+GT30+GT65+GT80 # of species: 1
	indicator value	p.value
bacASV_0043	0.998	0.012	*
Sites GT30+GT55+GT65+GT80 # of species: 3
	indicator value	p.value
bacASV_0005	1.000	0.005	**
bacASV_0203	0.998	0.009	**
bacASV_0285	0.981	0.036	*
Sites GT0+GT30+GT55+GT65+GT80 # of species: 2
	indicator value	p.value
bacASV_0136	1.000	0.043	*
bacASV_0035	1.000	0.043	*
---
Signif. codes: 0 ‘***’ 0.001 ‘**’ 0.01 ‘*’ 0.05 ‘.’ 0.1 ‘ ’ 1
