# Supplementary material for: From single pioneers to complex pro- and eukaryotic microbial networks in soils along a glacier forefield chronosequence in continental Antarctica
Source: Front Microbiol. 2025 May 21;16:1576898. doi: 10.3389/fmicb.2025.1576898 (PMC12133861; doi:10.3389/fmicb.2025.1576898)
Supplement: Supplementary file 1 [file Supplementary_file_1.zip › Table S4.XLSX]

## Sheet: Tabelle1
Eukarya
Indicator species for the sampling sites or groups of sampling sites						Note: Due to ambiguities in Eukarya taxonomy is not following the bacterial taxonomy levels (i.e. phylum, class, order, family, genus) but the taxonomy levels from the dabase that was used for taxonomy assignment
Multilevel pattern analysis				Number of species associated to 1 site: 9
---------------------------					GT0		GT30		GT55		GT65		GT80		Taxonomy
				ASV no.	Indicator value	p-value	Indicator value	p-value	Indicator value	p-value	Indicator value	p-value	Indicator value	p-value	Kingdom	Phylum	Class	Order	Family	Genus
Association function: IndVal.g				eukASV_0002	1.000	0.019									Fungi	Basidiomycota	Microbotryomycetes	NA	NA	Leucosporidium
Significance level (alpha): 0.05				eukASV_0035			1.000	0.032							Viridiplantae	Chlorophyta	Trebouxiophyceae	Watanabeales	NA	Chloroidium
				eukASV_0150			1.000	0.032							Metazoa	NA	NA	NA	NA	NA
Total number of species: 102				eukASV_0056			1.000	0.032							Fungi	Ascomycota	Lecanoromycetes	NA	NA	NA
Selected number of species: 11				eukASV_0118			1.000	0.032							Viridiplantae	Chlorophyta	Trebouxiophyceae	Watanabeales	NA	Chloroidium
Number of species associated to 1 site: 9				eukASV_0004			0.999	0.032							Viridiplantae	Chlorophyta	Trebouxiophyceae	Watanabeales	NA	Chloroidium
Number of species associated to 2 sites: 2				eukASV_0042			0.993	0.036							Viridiplantae	Chlorophyta	Chlorophyceae	Sphaeropleales	Radiococcaceae	Neocystis
Number of species associated to 3 sites: 0				eukASV_0008					0.965	0.044					Viridiplantae	Chlorophyta	Trebouxiophyceae	Prasiolales	Stichococcaceae	Desmococcus
Number of species associated to 4 sites: 0				eukASV_0143									1.000	0.023	Fungi	Ascomycota	Leotiomycetes	Helotiales	NA	NA
Number of species associated to 5 sites: 0
				Number of species associated to 2 sites: 117
List of species associated to each combination:					GT0+GT30		GT55+GT65		Taxonomy
				ASV no.	Indicator value	p-value	Indicator value	p value	Kingdom	Phylum	Class	Order	Family	Genus
Site GT0 # of species: 1				eukASV_0013	1.000	0.009			Fungi	Ascomycota	Helotiales	NA	NA	NA
	indicator value	p.value		eukASV_0009			1.000	0.017	Rhizaria	Cercozoa	NA	Cercomonadida	Cercomonadidae	Neocercomonas
eukASV_0002	1.000	0.019	*
Site GT30 # of species: 6
	indicator value	p.value
eukASV_0035	1.000	0.032	*
eukASV_0150	1.000	0.032	*
eukASV_0056	1.000	0.032	*
eukASV_0118	1.000	0.032	*
eukASV_0004	0.999	0.032	*
eukASV_0042	0.993	0.036	*
Site GT55 # of species: 1
	indicator value	p.value
eukASV_0008	0.965	0.044	*
Site GT80 # of species: 1
	indicator value	p.value
eukASV_0143	1.000	0.023	*
Sites GT0+GT30 # of species: 1
	indicator value	p.value
eukASV_0013	1.000	0.009	**
Sites GT55+GT65 # of species: 1
	indicator value	p.value
eukASV_0009	1.000	0.017	*
---
Signif. codes: 0 ‘***’ 0.001 ‘**’ 0.01 ‘*’ 0.05 ‘.’ 0.1 ‘ ’ 1
