# Supplementary material for: From single pioneers to complex pro- and eukaryotic microbial networks in soils along a glacier forefield chronosequence in continental Antarctica
Source: Front Microbiol. 2025 May 21;16:1576898. doi: 10.3389/fmicb.2025.1576898 (PMC12133861; doi:10.3389/fmicb.2025.1576898)
Supplement: Supplementary file 1 [file Supplementary_file_1.zip › Table S6.XLSX]

## Sheet: Tabelle3
Modules based on ASVs from the iDNA pool with a minimum relative abundance of 0.5% across all samples								Note: Due to ambiguities in Eukarya taxonomy is not following the bacterial taxonomy levels (i.e. phylum, class, order, family, genus) but the taxonomy levels from the dabase that was used for taxonomy assignment
-> relative abundances shown as values between 0 to 1
bac - Bacteria, euk - Eukarya
ASV	Module Number	Module Colors	GT0			GT30		GT55		GT65			GT80			Taxonomy
			0-7 cm	7-14 cm	14-25 cm	0-13 cm	13-28 cm	0-10 cm	10-20 cm	0-10 cm	10-20 cm	20-30 cm	0-1 cm	1-10 cm	10-20 cm	Kingdom	Phylum	Class	Order	Family	Genus
bacASV_0001	Mod 1	tan	0.015961538	0.0195	0.001884615	0.184096154	0.234365385	0	0	0	0	0	0.001326923	0.009442308	0.006769231	Bacteria	WPS-2	NA	NA	NA	NA
bacASV_0002	Mod 1	tan	0.001307692	0.005769231	0.102269231	0.021288462	0.223307692	0.000980769	0.000961538	0	0.000115385	0	0	0	0	Bacteria	Gemmatimonadota	Gemmatimonadetes	Gemmatimonadales	Gemmatimonadaceae	NA
bacASV_0015	Mod 1	tan	0.005134615	0.021692308	0.023730769	0.015461538	0.114807692	0	0.0000384615	0	0	0	0	0.000134615	0.000346154	Bacteria	Actinobacteriota	Thermoleophilia	Gaiellales	Gaiellaceae	Gaiella
bacASV_0021	Mod 1	tan	0	0.000153846	0.000230769	0.029019231	0.058615385	0	0	0	0	0	0	0.000115385	0.000115385	Bacteria	Chloroflexi	AD3	NA	NA	NA
bacASV_0029	Mod 1	tan	0.000288462	0.012192308	0.000192308	0.009057692	0.048923077	0.005961538	0.002230769	0.0000192308	0	0	0	0	0.000115385	Bacteria	Patescibacteria	Saccharimonadia	Saccharimonadales	NA	NA
bacASV_0036	Mod 1	tan	0	0.014153846	0.013769231	0.000384615	0.036634615	0	0	0	0	0	0	0	0	Bacteria	NA	NA	NA	NA	NA
bacASV_0037	Mod 1	tan	0	0	0.004692308	0.000211538	0.015519231	0.000153846	0	0	0	0	0	0	0	Bacteria	Patescibacteria	Parcubacteria	NA	NA	NA
bacASV_0149	Mod 1	tan	0.001019231	0.001807692	0	0.007442308	0.014384615	0	0	0	0	0	0	0.000346154	0.000115385	Bacteria	WPS-2	NA	NA	NA	NA
bacASV_0169	Mod 1	tan	0	0	0.0005	0.001365385	0.015826923	0	0.0000384615	0	0	0	0	0	0	Bacteria	Gemmatimonadota	Gemmatimonadetes	Gemmatimonadales	Gemmatimonadaceae	NA
bacASV_0170	Mod 1	tan	0.000442308	0.001346154	0	0.002192308	0.00225	0	0	0	0	0	0	0	0	Bacteria	Patescibacteria	Saccharimonadia	Saccharimonadales	NA	NA
bacASV_0190	Mod 1	tan	0.0000384615	0.000807692	0.005692308	0.001942308	0.011730769	0	0	0	0	0	0	0	0	Bacteria	Gemmatimonadota	Gemmatimonadetes	Gemmatimonadales	Gemmatimonadaceae	Gemmatimonas
bacASV_0237	Mod 1	tan	0.000923077	0.002	0	0.004038462	0.005096154	0	0	0	0	0	0.000211538	0.0000384615	0.000153846	Bacteria	Actinobacteriota	Actinobacteria	Frankiales	NA	NA
bacASV_0306	Mod 1	tan	0	0	0	0.004423077	0.005730769	0.000211538	0	0	0	0	0	0	0	Bacteria	Proteobacteria	Alphaproteobacteria	Caulobacterales	Caulobacteraceae	NA
bacASV_0333	Mod 1	tan	0.0000192308	0.001	0.003461538	0	0.005634615	0	0	0	0	0	0	0	0	Bacteria	Gemmatimonadota	Gemmatimonadetes	Gemmatimonadales	Gemmatimonadaceae	Gemmatimonas
eukASV_0004	Mod 1	tan	0.00390625	0	0	0.5275	0.66265625	0	0	0	0	0	0	0	0	Viridiplantae	Chlorophyta	Trebouxiophyceae	Watanabeales	NA	Chloroidium
eukASV_0038	Mod 1	tan	0	0	0	0.00078125	0.02921875	0	0	0	0	0	0.009375	0	0	Viridiplantae	Chlorophyta	Trebouxiophyceae	NA	NA	Elliptochloris
eukASV_0042	Mod 1	tan	0.00203125	0	0	0.01671875	0.0903125	0	0	0	0	0	0.0003125	0	0	Viridiplantae	Chlorophyta	Chlorophyceae	Sphaeropleales	Radiococcaceae	Neocystis
eukASV_0150	Mod 1	tan	0	0	0	0.01078125	0.02125	0	0	0	0	0	0	0	0	Metazoa	NA	NA	NA	NA	NA
eukASV_0172	Mod 1	tan	0	0	0	0	0.023125	0	0	0	0	0	0	0	0	Viridiplantae	Chlorophyta	Trebouxiophyceae	Watanabeales	NA	Chloroidium
eukASV_0202	Mod 1	tan	0	0	0	0	0.02921875	0	0	0	0	0	0	0	0	Viridiplantae	Chlorophyta	Trebouxiophyceae	NA	NA	Elliptochloris
eukASV_0253	Mod 1	tan	0	0	0	0	0.0065625	0	0	0	0	0	0	0	0	Viridiplantae	Chlorophyta	Trebouxiophyceae	Watanabeales	NA	Chloroidium
eukASV_0271	Mod 1	tan	0	0	0	0	0.0059375	0	0	0	0	0	0	0	0	Viridiplantae	Chlorophyta	Trebouxiophyceae	Watanabeales	NA	Chloroidium
eukASV_0624	Mod 1	tan	0	0	0	0	0.01203125	0	0	0	0	0	0	0	0	NA	Ciliophora	Spirotrichea	Sporadotrichida	Oxytrichidae	NA
bacASV_0012	Mod 10	greenyellow	0	0.000192308	0	0.000269231	0	0	0	0	0	0	0.034384615	0.063692308	0.043846154	Bacteria	Actinobacteriota	Thermoleophilia	Solirubrobacterales	Solirubrobacteraceae	Conexibacter
bacASV_0048	Mod 10	greenyellow	0.002	0	0	0	0	0.002153846	0.000423077	0.002211538	0.000346154	0	0.000730769	0.0115	0.013923077	Bacteria	Verrucomicrobiota	Verrucomicrobiae	Chthoniobacterales	Chthoniobacteraceae	Candidatus_Udaeobacter
bacASV_0058	Mod 10	greenyellow	0	0	0	0.000903846	0.0000384615	0	0	0	0	0	0.005153846	0.009846154	0.015884615	Bacteria	Actinobacteriota	Acidimicrobiia	IMCC26256	NA	NA
bacASV_0071	Mod 10	greenyellow	0	0	0	0.000288462	0	0	0	0.005384615	0.000846154	0.000384615	0.000557692	0.013057692	0.011307692	Bacteria	Actinobacteriota	Thermoleophilia	Solirubrobacterales	Solirubrobacteraceae	Conexibacter
bacASV_0075	Mod 10	greenyellow	0	0	0	0	0	0	0	0	0	0	0.004	0.033961538	0.020346154	Bacteria	Firmicutes	NA	NA	NA	NA
bacASV_0079	Mod 10	greenyellow	0	0	0	0	0	0	0	0	0	0	0.009	0.031134615	0.0195	Bacteria	WPS-2	NA	NA	NA	NA
bacASV_0082	Mod 10	greenyellow	0	0	0	0	0	0.000326923	0.0000384615	0	0	0	0	0.013288462	0.019461538	Bacteria	Verrucomicrobiota	Verrucomicrobiae	Chthoniobacterales	Chthoniobacteraceae	Candidatus_Udaeobacter
bacASV_0122	Mod 10	greenyellow	0	0	0	0	0	0	0	0	0	0	0.000538462	0.011961538	0.015115385	Bacteria	Chloroflexi	AD3	NA	NA	NA
bacASV_0139	Mod 10	greenyellow	0	0	0	0	0	0	0	0	0	0	0.005461538	0.0125	0.010769231	Bacteria	Actinobacteriota	Thermoleophilia	Solirubrobacterales	Solirubrobacteraceae	Conexibacter
bacASV_0164	Mod 10	greenyellow	0	0	0	0	0	0	0	0	0	0	0	0.008903846	0.014115385	Bacteria	Actinobacteriota	Thermoleophilia	Solirubrobacterales	Solirubrobacteraceae	Conexibacter
bacASV_0184	Mod 10	greenyellow	0	0	0	0.002903846	0.0000961538	0	0	0	0	0	0	0.003519231	0.002038462	Bacteria	Actinobacteriota	Thermoleophilia	Solirubrobacterales	Solirubrobacteraceae	Conexibacter
bacASV_0185	Mod 10	greenyellow	0	0	0	0	0	0	0	0	0	0	0.000326923	0.006576923	0.008692308	Bacteria	Actinobacteriota	Thermoleophilia	Solirubrobacterales	Solirubrobacteraceae	Conexibacter
bacASV_0187	Mod 10	greenyellow	0	0	0	0	0	0	0	0	0	0	0.000557692	0.009634615	0.009	Bacteria	Chloroflexi	Ktedonobacteria	B12-WMSP1	NA	NA
bacASV_0191	Mod 10	greenyellow	0	0	0	0	0	0	0	0	0	0	0.001634615	0.007057692	0.006269231	Bacteria	Actinobacteriota	Thermoleophilia	Solirubrobacterales	Solirubrobacteraceae	Conexibacter
bacASV_0254	Mod 10	greenyellow	0	0	0	0	0	0	0	0	0	0	0.002538462	0.005346154	0.002038462	Bacteria	Actinobacteriota	Thermoleophilia	Solirubrobacterales	Solirubrobacteraceae	Conexibacter
bacASV_0268	Mod 10	greenyellow	0	0	0	0	0	0	0	0	0	0	0.001884615	0.006307692	0.006076923	Bacteria	Actinobacteriota	Actinobacteria	Frankiales	NA	NA
bacASV_0310	Mod 10	greenyellow	0	0	0	0	0	0.000596154	0	0.000115385	0	0	0	0.003134615	0.004115385	Bacteria	Verrucomicrobiota	Verrucomicrobiae	Chthoniobacterales	Chthoniobacteraceae	Candidatus_Udaeobacter
bacASV_0317	Mod 10	greenyellow	0	0	0	0	0	0.001076923	0.0000384615	0.001692308	0.000461538	0.000634615	0.00075	0.001769231	0.001115385	Bacteria	Acidobacteriota	Blastocatellia	Pyrinomonadales	Pyrinomonadaceae	RB41
bacASV_0335	Mod 10	greenyellow	0	0	0	0	0	0	0	0	0	0	0.002442308	0.005942308	0.003538462	Bacteria	Chloroflexi	Ktedonobacteria	Ktedonobacterales	Ktedonobacteraceae	JG30a-KF-32
bacASV_0352	Mod 10	greenyellow	0.0000769231	0	0	0.0000769231	0	0.000692308	0.000269231	0.0000769231	0	0.0000576923	0.001	0.002461538	0.002346154	Bacteria	Proteobacteria	Alphaproteobacteria	Rhizobiales	Beijerinckiaceae	1174-901-12
bacASV_0375	Mod 10	greenyellow	0	0	0	0	0	0	0	0	0	0	0.000519231	0.004019231	0.004307692	Bacteria	WPS-2	NA	NA	NA	NA
bacASV_0380	Mod 10	greenyellow	0	0	0	0	0	0.0000192308	0	0.0000961538	0	0	0.001480769	0.003980769	0.002115385	Bacteria	Chloroflexi	TK10	NA	NA	NA
bacASV_0393	Mod 10	greenyellow	0	0	0	0	0	0	0	0	0	0	0.000692308	0.003538462	0.002884615	Bacteria	Actinobacteriota	Thermoleophilia	Solirubrobacterales	Solirubrobacteraceae	Conexibacter
bacASV_0394	Mod 10	greenyellow	0.0000769231	0	0	0.000903846	0	0.0000769231	0	0.0000192308	0	0	0.000634615	0.002076923	0.001692308	Bacteria	Actinobacteriota	Thermoleophilia	Solirubrobacterales	Solirubrobacteraceae	Conexibacter
bacASV_0510	Mod 10	greenyellow	0	0	0	0	0	0	0	0	0	0	0.001480769	0.003961538	0.004461538	Bacteria	Abditibacteriota	Abditibacteria	Abditibacteriales	Abditibacteriaceae	Abditibacterium
bacASV_0018	Mod 11	turquoise	0.0000192308	0.011038462	0.005307692	0	0	0.020269231	0.006192308	0.007692308	0.002923077	0.000634615	0	0	0	Bacteria	Chloroflexi	KD4-96	NA	NA	NA
bacASV_0041	Mod 11	turquoise	0	0	0	0.000211538	0.0000192308	0.011673077	0.0025	0.0055	0.001576923	0.000807692	0	0.000769231	0.002	Bacteria	Actinobacteriota	Acidimicrobiia	IMCC26256	NA	NA
bacASV_0052	Mod 11	turquoise	0.001326923	0.003461538	0.000384615	0.001057692	0.000307692	0.0295	0.007230769	0.000115385	0.001538462	0.003615385	0	0.005788462	0.014615385	Bacteria	Acidobacteriota	Acidobacteriae	Acidobacteriales	Acidobacteriaceae_(Subgroup_1)	NA
bacASV_0057	Mod 11	turquoise	0	0	0	0	0	0.023903846	0.013653846	0.012807692	0.007153846	0.000673077	0	0.000173077	0	Bacteria	Actinobacteriota	Actinobacteria	Propionibacteriales	Nocardioidaceae	Nocardioides
bacASV_0064	Mod 11	turquoise	0.003461538	0.000846154	0.0000384615	0.001480769	0.0000769231	0.020461538	0.002923077	0.000480769	0.000346154	0	0	0.0000384615	0.000307692	Bacteria	Actinobacteriota	Actinobacteria	Frankiales	Frankiaceae	Jatrophihabitans
bacASV_0078	Mod 11	turquoise	0.006192308	0.001307692	0.000269231	0.005557692	0.00025	0.011346154	0.002769231	0.000365385	0.000192308	0	0.000576923	0.001634615	0.000615385	Bacteria	Actinobacteriota	Actinobacteria	Micrococcales	Intrasporangiaceae	Oryzihumus
bacASV_0080	Mod 11	turquoise	0	0	0	0	0	0.010846154	0.001692308	0.000673077	0.001653846	0	0	0.0000192308	0.000923077	Bacteria	Chloroflexi	Dehalococcoidia	NA	NA	NA
bacASV_0092	Mod 11	turquoise	0	0	0	0	0	0.014961538	0.006384615	0.001980769	0.006923077	0.005115385	0	0.000326923	0.005192308	Bacteria	Chloroflexi	P2-11E	NA	NA	NA
bacASV_0095	Mod 11	turquoise	0	0	0	0	0	0.0085	0.004769231	0.002865385	0.003076923	0.000961538	0	0	0	Bacteria	Verrucomicrobiota	Verrucomicrobiae	Chthoniobacterales	Chthoniobacteraceae	Candidatus_Udaeobacter
bacASV_0097	Mod 11	turquoise	0	0	0	0	0	0.012365385	0.007692308	0.00275	0.000653846	0.0000961538	0	0.0000961538	0.000307692	Bacteria	Actinobacteriota	Acidimicrobiia	IMCC26256	NA	NA
bacASV_0101	Mod 11	turquoise	0	0.000423077	0.000346154	0.000403846	0.000115385	0.003923077	0.001846154	0.001307692	0	0.000538462	0	0.001192308	0.001923077	Bacteria	Actinobacteriota	Acidimicrobiia	Microtrichales	Iamiaceae	Iamia
bacASV_0105	Mod 11	turquoise	0.004	0.006307692	0.001423077	0.000134615	0.001615385	0.008942308	0.001692308	0	0.000153846	0.0000384615	0	0.0000961538	0.004807692	Bacteria	Actinobacteriota	Thermoleophilia	Solirubrobacterales	Solirubrobacteraceae	NA
bacASV_0106	Mod 11	turquoise	0.001192308	0.000346154	0	0.0000192308	0.0000192308	0.025480769	0.006115385	0	0	0	0	0	0.000653846	Bacteria	Actinobacteriota	Acidimicrobiia	Microtrichales	Iamiaceae	Iamia
bacASV_0113	Mod 11	turquoise	0	0	0.0000384615	0	0	0.011942308	0.002192308	0.005192308	0.004038462	0.001923077	0	0.000115385	0.0045	Bacteria	Chloroflexi	KD4-96	NA	NA	NA
bacASV_0118	Mod 11	turquoise	0	0	0	0	0	0.010211538	0.003461538	0.0000576923	0	0.000211538	0	0	0.0005	Bacteria	Verrucomicrobiota	Verrucomicrobiae	Chthoniobacterales	Chthoniobacteraceae	Candidatus_Udaeobacter
bacASV_0153	Mod 11	turquoise	0	0	0	0	0.0000384615	0.004692308	0.001692308	0.000153846	0.001384615	0.002288462	0	0	0.001384615	Bacteria	Actinobacteriota	Actinobacteria	Frankiales	NA	NA
bacASV_0157	Mod 11	turquoise	0.000519231	0	0	0	0	0.004115385	0.001846154	0.002326923	0.000423077	0.000346154	0	0	0	Bacteria	Verrucomicrobiota	Verrucomicrobiae	Chthoniobacterales	Chthoniobacteraceae	Candidatus_Udaeobacter
bacASV_0193	Mod 11	turquoise	0.001538462	0.001038462	0	0	0	0.005173077	0.000307692	0.0000576923	0	0	0	0.0000192308	0.000230769	Bacteria	Actinobacteriota	Actinobacteria	Propionibacteriales	Nocardioidaceae	Nocardioides
bacASV_0203	Mod 11	turquoise	0.0000769231	0	0	0.002057692	0.0000384615	0.003538462	0.001846154	0.001326923	0.0005	0.000192308	0.000769231	0.002596154	0.002615385	Bacteria	Actinobacteriota	Actinobacteria	Micrococcales	Intrasporangiaceae	Tetrasphaera
bacASV_0206	Mod 11	turquoise	0	0	0	0.0000192308	0	0.005346154	0.000730769	0.003903846	0.000307692	0.0000769231	0	0	0	Bacteria	Actinobacteriota	Thermoleophilia	Solirubrobacterales	Solirubrobacteraceae	Conexibacter
bacASV_0212	Mod 11	turquoise	0.0000384615	0.000153846	0	0	0	0.011807692	0.001846154	0	0	0	0	0	0.000115385	Bacteria	Actinobacteriota	Thermoleophilia	Solirubrobacterales	67-14	NA
bacASV_0222	Mod 11	turquoise	0	0	0	0	0	0.004730769	0.000807692	0	0	0	0	0	0	Bacteria	Verrucomicrobiota	Verrucomicrobiae	Chthoniobacterales	Chthoniobacteraceae	Candidatus_Udaeobacter
bacASV_0240	Mod 11	turquoise	0	0	0	0	0	0.011	0.004153846	0	0	0	0	0	0	Bacteria	Acidobacteriota	Holophagae	Subgroup_7	NA	NA
bacASV_0263	Mod 11	turquoise	0.0000384615	0	0	0.0000192308	0	0.005519231	0.003423077	0	0	0	0	0.0000576923	0.003884615	Bacteria	Actinobacteriota	Acidimicrobiia	IMCC26256	NA	NA
bacASV_0278	Mod 11	turquoise	0	0	0	0.0000384615	0	0.004	0.000384615	0.000980769	0.000269231	0.000153846	0	0	0.000384615	Bacteria	Verrucomicrobiota	Verrucomicrobiae	Chthoniobacterales	Chthoniobacteraceae	Candidatus_Udaeobacter
bacASV_0279	Mod 11	turquoise	0	0	0	0	0	0.007480769	0.002346154	0.000711538	0.000923077	0.000596154	0	0	0	Bacteria	Chloroflexi	P2-11E	NA	NA	NA
bacASV_0289	Mod 11	turquoise	0.000269231	0.0005	0	0.0000769231	0.001076923	0.007307692	0.000884615	0.0000384615	0	0	0.0000192308	0	0	Bacteria	Patescibacteria	Saccharimonadia	Saccharimonadales	LWQ8	NA
bacASV_0297	Mod 11	turquoise	0	0	0	0	0	0.009769231	0.0035	0	0	0	0	0	0	Bacteria	Actinobacteriota	Actinobacteria	Propionibacteriales	Nocardioidaceae	Nocardioides
bacASV_0314	Mod 11	turquoise	0	0	0	0	0	0.003365385	0.000576923	0.000153846	0.001192308	0.000211538	0	0	0	Bacteria	Acidobacteriota	Holophagae	Subgroup_7	NA	NA
bacASV_0363	Mod 11	turquoise	0	0	0	0	0	0.004576923	0.000769231	0.000461538	0.000192308	0	0	0	0.000807692	Bacteria	Gemmatimonadota	Gemmatimonadetes	Gemmatimonadales	Gemmatimonadaceae	Gemmatimonas
bacASV_0364	Mod 11	turquoise	0.0000576923	0.000769231	0	0	0.0000576923	0.002711538	0.002038462	0.000596154	0	0.0000769231	0	0	0	Bacteria	Gemmatimonadota	Gemmatimonadetes	Gemmatimonadales	Gemmatimonadaceae	NA
bacASV_0401	Mod 11	turquoise	0	0	0	0	0	0.003384615	0.001576923	0.000365385	0	0	0	0	0	Bacteria	Gemmatimonadota	Gemmatimonadetes	Gemmatimonadales	Gemmatimonadaceae	NA
bacASV_0432	Mod 11	turquoise	0.0000384615	0.000307692	0.000538462	0.0000961538	0.000307692	0.001615385	0.000692308	0.000173077	0.000884615	0.000461538	0	0	0	Bacteria	Acidobacteriota	Holophagae	Subgroup_7	NA	NA
bacASV_0442	Mod 11	turquoise	0	0	0	0	0	0.004980769	0.001538462	0	0	0	0	0	0	Bacteria	Acidobacteriota	Holophagae	Subgroup_7	NA	NA
bacASV_0469	Mod 11	turquoise	0.0000192308	0	0	0	0	0.005346154	0.002538462	0.0000961538	0	0	0	0	0.000153846	Bacteria	Abditibacteriota	Abditibacteria	Abditibacteriales	Abditibacteriaceae	Abditibacterium
bacASV_0473	Mod 11	turquoise	0	0.0005	0.000346154	0.000269231	0.00025	0.002038462	0.001653846	0.000115385	0.000923077	0.000884615	0	0	0	Bacteria	Chloroflexi	P2-11E	NA	NA	NA
bacASV_0511	Mod 11	turquoise	0	0	0	0	0	0.005096154	0.0000769231	0	0.000153846	0	0	0	0	Bacteria	Gemmatimonadota	Gemmatimonadetes	Gemmatimonadales	Gemmatimonadaceae	Gemmatimonas
eukASV_0016	Mod 11	turquoise	0	0	0	0	0	0.0359375	0	0	0	0	0	0	0	Rhizaria	Cercozoa	NA	NA	NA	NA
eukASV_0017	Mod 11	turquoise	0.00859375	0.0003125	0	0.01640625	0.0109375	0.0309375	0	0	0	0	0.0009375	0.00015625	0	Viridiplantae	Chlorophyta	Trebouxiophyceae	Prasiolales	Stichococcaceae	Deuterostichococcus
eukASV_0019	Mod 11	turquoise	0	0	0	0	0	0.0584375	0	0	0	0	0	0	0	Viridiplantae	Chlorophyta	Trebouxiophyceae	NA	NA	Trebouxia
eukASV_0050	Mod 11	turquoise	0	0	0	0	0	0.08328125	0	0	0	0	0	0	0	Viridiplantae	Chlorophyta	Trebouxiophyceae	Watanabeales	NA	Chloroidium
eukASV_0055	Mod 11	turquoise	0	0	0	0	0	0.00984375	0	0	0	0	0.0034375	0	0	Viridiplantae	Chlorophyta	Trebouxiophyceae	NA	NA	Coccomyxa
eukASV_0062	Mod 11	turquoise	0	0	0	0	0	0.06140625	0	0	0	0	0	0	0	NA	Cercozoa	Imbricatea	Thaumatomonadida	NA	NA
eukASV_0073	Mod 11	turquoise	0	0	0	0	0	0.00546875	0	0	0	0	0	0	0	NA	Cercozoa	NA	NA	NA	NA
eukASV_0085	Mod 11	turquoise	0	0	0	0	0	0.005	0	0	0	0	0	0	0	Fungi	Ascomycota	Leotiomycetes	NA	NA	NA
eukASV_0127	Mod 11	turquoise	0	0	0	0	0	0.02015625	0	0	0	0	0	0	0	Viridiplantae	Chlorophyta	Trebouxiophyceae	Prasiolales	Stichococcaceae	Desmococcus
eukASV_0128	Mod 11	turquoise	0	0	0	0	0	0.01125	0	0	0	0	0	0.00625	0	Viridiplantae	Chlorophyta	Trebouxiophyceae	NA	NA	Elliptochloris
eukASV_0138	Mod 11	turquoise	0	0	0	0	0	0.02953125	0	0	0	0	0	0	0	NA	Cercozoa	NA	Cercomonadida	Heteromitidae	NA
eukASV_0162	Mod 11	turquoise	0	0	0	0	0	0.0471875	0	0	0	0	0	0	0	NA	Cercozoa	NA	Cercomonadida	Cercomonadidae	NA
eukASV_0174	Mod 11	turquoise	0	0	0	0	0	0.01265625	0	0	0	0	0	0	0	NA	NA	NA	NA	NA	NA
eukASV_0183	Mod 11	turquoise	0	0	0	0	0	0.00859375	0	0	0	0	0	0	0	NA	Cercozoa	NA	NA	NA	NA
eukASV_0207	Mod 11	turquoise	0	0	0	0	0	0.009375	0	0	0	0	0	0	0	NA	Cercozoa	NA	NA	NA	NA
eukASV_0256	Mod 11	turquoise	0	0	0	0	0	0.005625	0	0	0	0	0	0	0	NA	Cercozoa	NA	NA	NA	NA
bacASV_0019	Mod 12	pink	0	0.000384615	0.000730769	0	0	0.046596154	0.075269231	0.009346154	0.011923077	0.005230769	0	0	0	Bacteria	Chloroflexi	Gitt-GS-136	NA	NA	NA
bacASV_0042	Mod 12	pink	0	0	0.000153846	0	0	0.023019231	0.031730769	0.0025	0.013923077	0.013076923	0	0	0	Bacteria	Chloroflexi	Gitt-GS-136	NA	NA	NA
bacASV_0063	Mod 12	pink	0.000192308	0.000576923	0.001230769	0.000288462	0.001346154	0.014192308	0.029115385	0.004961538	0.002961538	0.002538462	0	0.000134615	0.005307692	Bacteria	Gemmatimonadota	Gemmatimonadetes	Gemmatimonadales	Gemmatimonadaceae	NA
bacASV_0077	Mod 12	pink	0	0	0.000538462	0	0	0.00175	0.029076923	0.000173077	0.012615385	0.013365385	0	0	0	Bacteria	Chloroflexi	P2-11E	NA	NA	NA
bacASV_0096	Mod 12	pink	0	0	0	0	0	0.003076923	0.005076923	0.001653846	0.000384615	0.001115385	0	0	0.000423077	Bacteria	Actinobacteriota	Thermoleophilia	Solirubrobacterales	Solirubrobacteraceae	Conexibacter
bacASV_0103	Mod 12	pink	0.000211538	0.000615385	0.002961538	0	0	0.002596154	0.010961538	0.004173077	0.005076923	0.007076923	0	0	0.000230769	Bacteria	Chloroflexi	KD4-96	NA	NA	NA
bacASV_0137	Mod 12	pink	0	0	0	0	0	0.001	0.005307692	0.000384615	0.002461538	0.002865385	0	0	0	Bacteria	Actinobacteriota	Acidimicrobiia	IMCC26256	NA	NA
bacASV_0158	Mod 12	pink	0	0	0	0	0	0.001480769	0.004576923	0.0000769231	0.000115385	0.000192308	0	0.0000384615	0.003538462	Bacteria	Actinobacteriota	Actinobacteria	Streptomycetales	Streptomycetaceae	Streptomyces
bacASV_0182	Mod 12	pink	0	0	0	0	0	0.001365385	0.007115385	0.003230769	0.004846154	0.002173077	0	0	0	Bacteria	Actinobacteriota	Thermoleophilia	Gaiellales	NA	NA
bacASV_0205	Mod 12	pink	0	0	0	0.00075	0.002326923	0.004192308	0.005461538	0	0	0	0	0.000115385	0.000384615	Bacteria	Chloroflexi	AD3	NA	NA	NA
bacASV_0214	Mod 12	pink	0.000942308	0	0	0	0	0.004211538	0.004961538	0.001307692	0.000923077	0.000557692	0	0	0	Bacteria	Actinobacteriota	Acidimicrobiia	Microtrichales	Iamiaceae	Iamia
bacASV_0235	Mod 12	pink	0	0	0	0	0	0.006365385	0.010269231	0	0	0	0	0	0	Bacteria	Actinobacteriota	Acidimicrobiia	NA	NA	NA
bacASV_0242	Mod 12	pink	0	0	0	0	0	0.001096154	0.0055	0.003076923	0.003038462	0.003788462	0	0	0	Bacteria	Actinobacteriota	MB-A2-108	NA	NA	NA
bacASV_0253	Mod 12	pink	0	0	0	0	0	0.004615385	0.012230769	0.0000961538	0	0.000134615	0	0	0	Bacteria	Patescibacteria	NA	NA	NA	NA
bacASV_0269	Mod 12	pink	0	0	0	0	0	0.001865385	0.002423077	0.002211538	0.001384615	0.001038462	0	0	0	Bacteria	Actinobacteriota	Thermoleophilia	Gaiellales	NA	NA
bacASV_0271	Mod 12	pink	0.000192308	0.000615385	0	0.000115385	0.000192308	0.000461538	0.003230769	0.00125	0.0000769231	0.000365385	0	0.000230769	0.001230769	Bacteria	Actinobacteriota	Acidimicrobiia	NA	NA	NA
bacASV_0290	Mod 12	pink	0.001634615	0.001115385	0	0	0	0.002211538	0.002769231	0	0	0	0	0	0	Bacteria	Actinobacteriota	Actinobacteria	Propionibacteriales	Nocardioidaceae	Nocardioides
bacASV_0303	Mod 12	pink	0	0	0	0	0	0.00075	0.003384615	0.000307692	0.001307692	0.000826923	0	0	0	Bacteria	Actinobacteriota	Thermoleophilia	Gaiellales	Gaiellaceae	Gaiella
bacASV_0311	Mod 12	pink	0.000192308	0.000884615	0.000461538	0	0	0.002788462	0.004	0.001153846	0.003423077	0.000134615	0	0	0	Bacteria	Patescibacteria	NA	NA	NA	NA
bacASV_0342	Mod 12	pink	0	0	0	0.0000192308	0	0.002192308	0.003576923	0.000115385	0.0000384615	0	0	0	0.001538462	Bacteria	NA	NA	NA	NA	NA
bacASV_0355	Mod 12	pink	0	0	0	0	0	0.002288462	0.002230769	0	0.002884615	0.0000961538	0	0	0	Bacteria	Proteobacteria	Alphaproteobacteria	Rhizobiales	Methyloligellaceae	NA
bacASV_0374	Mod 12	pink	0	0	0	0	0	0.003230769	0.006538462	0	0	0	0	0	0	Bacteria	Acidobacteriota	Subgroup_20	NA	NA	NA
bacASV_0483	Mod 12	pink	0	0	0	0	0	0.000326923	0.005269231	0	0.000153846	0.001442308	0	0	0	Bacteria	Actinobacteriota	Thermoleophilia	Gaiellales	NA	NA
bacASV_0493	Mod 12	pink	0	0	0	0	0	0.001384615	0.003230769	0.0000192308	0.000192308	0.000538462	0	0	0	Bacteria	Actinobacteriota	Thermoleophilia	Gaiellales	NA	NA
bacASV_0517	Mod 12	pink	0	0	0	0	0	0.000346154	0.004153846	0	0.000461538	0.001326923	0	0	0	Bacteria	Actinobacteriota	Thermoleophilia	Gaiellales	Gaiellaceae	Gaiella
bacASV_0530	Mod 12	pink	0	0	0	0	0	0.000134615	0.003884615	0	0.000115385	0.000942308	0	0	0	Bacteria	Actinobacteriota	Thermoleophilia	Gaiellales	NA	NA
bacASV_0652	Mod 12	pink	0	0	0	0	0	0.000692308	0.004615385	0	0	0	0	0	0	Bacteria	Gemmatimonadota	Gemmatimonadetes	Gemmatimonadales	Gemmatimonadaceae	NA
eukASV_0008	Mod 12	pink	0.0409375	0	0	0	0	0.1884375	0.1975	0	0	0	0.001875	0	0	Viridiplantae	Chlorophyta	Trebouxiophyceae	Prasiolales	Stichococcaceae	Desmococcus
eukASV_0009	Mod 12	pink	0	0	0	0	0	0.12171875	0.4359375	0.10078125	0	0	0	0.00046875	0	Rhizaria	Cercozoa	NA	NA	NA	Neocercomonas
eukASV_0157	Mod 12	pink	0	0	0	0	0	0	0.36125	0	0	0	0	0	0	Viridiplantae	Chlorophyta	Trebouxiophyceae	NA	NA	NA
bacASV_0009	Mod 13	magenta	0	0	0	0	0	0.010538462	0.022384615	0.037980769	0.047961538	0.065557692	0	0	0.004576923	Bacteria	Proteobacteria	Alphaproteobacteria	Rhizobiales	Beijerinckiaceae	Methylocapsa
bacASV_0011	Mod 13	magenta	0.000134615	0.003269231	0	0.000730769	0.000346154	0.000903846	0.010538462	0	0.0655	0.060211538	0	0	0.0165	Bacteria	Actinobacteriota	Actinobacteria	Micrococcales	Micrococcaceae	Pseudarthrobacter
bacASV_0024	Mod 13	magenta	0	0	0	0	0	0.001192308	0.006846154	0.006826923	0.046153846	0.044961538	0	0	0	Bacteria	Chloroflexi	KD4-96	NA	NA	NA
bacASV_0107	Mod 13	magenta	0	0	0	0	0	0.001615385	0.003115385	0.001942308	0.008961538	0.008173077	0	0	0	Bacteria	Actinobacteriota	Thermoleophilia	Solirubrobacterales	67-14	NA
bacASV_0109	Mod 13	magenta	0	0	0	0	0	0.000692308	0.001461538	0.003423077	0.0045	0.000961538	0	0	0	Bacteria	Verrucomicrobiota	Verrucomicrobiae	Chthoniobacterales	Chthoniobacteraceae	Candidatus_Udaeobacter
bacASV_0114	Mod 13	magenta	0	0	0	0	0	0.001076923	0.004653846	0.002942308	0.012692308	0.006846154	0	0	0	Bacteria	Actinobacteriota	Actinobacteria	Propionibacteriales	Nocardioidaceae	Nocardioides
bacASV_0131	Mod 13	magenta	0	0	0	0	0	0	0.000384615	0.002442308	0.005230769	0.004846154	0	0	0	Bacteria	Actinobacteriota	Actinobacteria	Propionibacteriales	Nocardioidaceae	Nocardioides
bacASV_0154	Mod 13	magenta	0	0	0	0	0	0.001192308	0.002538462	0.007019231	0.015	0.001326923	0	0	0	Bacteria	Chloroflexi	Gitt-GS-136	NA	NA	NA
bacASV_0156	Mod 13	magenta	0	0	0	0	0	0.000230769	0.002461538	0.002788462	0.006038462	0.004730769	0	0	0	Bacteria	Chloroflexi	KD4-96	NA	NA	NA
bacASV_0163	Mod 13	magenta	0	0	0	0	0	0.0000192308	0.000807692	0.001230769	0.004192308	0.002846154	0	0	0	Bacteria	Actinobacteriota	Thermoleophilia	Solirubrobacterales	67-14	NA
bacASV_0165	Mod 13	magenta	0	0	0	0	0	0.000673077	0.000884615	0.001596154	0.005538462	0.003576923	0	0	0	Bacteria	Acidobacteriota	Holophagae	Subgroup_7	NA	NA
bacASV_0224	Mod 13	magenta	0	0	0	0	0	0.001942308	0.001115385	0.000788462	0.002230769	0.002192308	0	0	0.0000384615	Bacteria	Chloroflexi	Chloroflexia	Thermomicrobiales	JG30-KF-CM45	NA
bacASV_0225	Mod 13	magenta	0	0	0	0	0	0.000692308	0.000846154	0.001	0.001923077	0.0015	0	0	0	Bacteria	Actinobacteriota	Thermoleophilia	Solirubrobacterales	Solirubrobacteraceae	NA
bacASV_0231	Mod 13	magenta	0	0	0	0	0	0.000788462	0.000884615	0.001307692	0.003884615	0.001096154	0	0	0	Bacteria	Actinobacteriota	Thermoleophilia	Gaiellales	NA	NA
bacASV_0232	Mod 13	magenta	0	0	0	0	0	0	0	0.001461538	0.002115385	0.001519231	0	0	0	Bacteria	Actinobacteriota	Thermoleophilia	Solirubrobacterales	Solirubrobacteraceae	NA
bacASV_0250	Mod 13	magenta	0	0	0	0	0	0	0	0.004115385	0.005884615	0.002346154	0	0	0	Bacteria	Chloroflexi	KD4-96	NA	NA	NA
bacASV_0277	Mod 13	magenta	0	0	0	0	0	0.001230769	0.000846154	0.004134615	0.005846154	0.001346154	0	0	0	Bacteria	Chloroflexi	Gitt-GS-136	NA	NA	NA
bacASV_0284	Mod 13	magenta	0	0	0	0	0	0	0	0.001153846	0.009730769	0.001	0	0	0	Bacteria	Actinobacteriota	Thermoleophilia	Gaiellales	Gaiellaceae	Gaiella
bacASV_0286	Mod 13	magenta	0	0	0	0	0	0.000423077	0.001269231	0.000384615	0.002807692	0.002634615	0	0	0.000961538	Bacteria	Actinobacteriota	Thermoleophilia	Gaiellales	Gaiellaceae	Gaiella
bacASV_0288	Mod 13	magenta	0	0.000346154	0	0	0	0.001576923	0.001961538	0.0000192308	0.003884615	0.003923077	0	0	0.000230769	Bacteria	Abditibacteriota	Abditibacteria	Abditibacteriales	Abditibacteriaceae	Abditibacterium
bacASV_0304	Mod 13	magenta	0	0	0	0	0	0.000346154	0.0005	0.002423077	0.004884615	0.001788462	0	0	0	Bacteria	Chloroflexi	KD4-96	NA	NA	NA
bacASV_0329	Mod 13	magenta	0	0	0	0	0.0000192308	0.000134615	0.001384615	0.0000384615	0.003269231	0.001480769	0	0	0	Bacteria	Verrucomicrobiota	Verrucomicrobiae	Chthoniobacterales	Chthoniobacteraceae	Chthoniobacter
bacASV_0354	Mod 13	magenta	0	0	0	0	0	0.000365385	0.000346154	0.003442308	0.003730769	0	0	0	0	Bacteria	Actinobacteriota	Actinobacteria	Propionibacteriales	Nocardioidaceae	Nocardioides
bacASV_0385	Mod 13	magenta	0	0	0	0	0	0.0000192308	0.000384615	0.000269231	0.004423077	0.003326923	0	0	0	Bacteria	Chloroflexi	Chloroflexia	Thermomicrobiales	JG30-KF-CM45	NA
bacASV_0391	Mod 13	magenta	0	0	0	0	0	0	0.000423077	0.000134615	0.004	0.001269231	0	0	0	Bacteria	Gemmatimonadota	Gemmatimonadetes	Gemmatimonadales	Gemmatimonadaceae	NA
bacASV_0400	Mod 13	magenta	0	0	0	0	0	0	0.000230769	0	0.005423077	0.001692308	0	0	0	Bacteria	Gemmatimonadota	Gemmatimonadetes	Gemmatimonadales	Gemmatimonadaceae	NA
bacASV_0427	Mod 13	magenta	0	0	0	0	0	0.000153846	0	0.001846154	0.004307692	0.000615385	0	0	0	Bacteria	Chloroflexi	Gitt-GS-136	NA	NA	NA
bacASV_0454	Mod 13	magenta	0	0	0	0	0	0	0.001115385	0.000807692	0.003730769	0.002076923	0	0	0	Bacteria	Actinobacteriota	Actinobacteria	Propionibacteriales	Nocardioidaceae	Nocardioides
bacASV_0008	Mod 14	salmon	0	0.000846154	0	0.0000384615	0.0000384615	0.000596154	0.026807692	0.002711538	0.053692308	0.097057692	0	0.000384615	0.006692308	Bacteria	Actinobacteriota	Thermoleophilia	Gaiellales	Gaiellaceae	Gaiella
bacASV_0030	Mod 14	salmon	0	0	0	0	0	0.000153846	0.005423077	0.000557692	0.027730769	0.057423077	0	0	0	Bacteria	Actinobacteriota	MB-A2-108	NA	NA	NA
bacASV_0046	Mod 14	salmon	0.000153846	0.000615385	0.000384615	0.0000576923	0.0005	0.001038462	0.015	0.000826923	0.016615385	0.030288462	0	0	0.002538462	Bacteria	Actinobacteriota	Thermoleophilia	Gaiellales	Gaiellaceae	Gaiella
bacASV_0059	Mod 14	salmon	0	0	0.000230769	0	0	0.000230769	0.006384615	0.0000769231	0.012653846	0.027980769	0	0	0	Bacteria	NA	NA	NA	NA	NA
bacASV_0062	Mod 14	salmon	0.0000384615	0	0	0	0	0.000557692	0.001153846	0.000807692	0.009538462	0.015807692	0	0	0	Bacteria	Actinobacteriota	Thermoleophilia	Solirubrobacterales	67-14	NA
bacASV_0094	Mod 14	salmon	0	0	0	0	0	0.000134615	0.000923077	0.0000769231	0.005961538	0.011769231	0	0	0.000153846	Bacteria	Actinobacteriota	NA	NA	NA	NA
bacASV_0102	Mod 14	salmon	0	0.000384615	0.004461538	0	0	0.0000192308	0.000692308	0.0000192308	0.002423077	0.004730769	0	0	0	Bacteria	Gemmatimonadota	Gemmatimonadetes	Gemmatimonadales	Gemmatimonadaceae	NA
bacASV_0108	Mod 14	salmon	0.0000192308	0	0	0.000115385	0.0000192308	0.000576923	0.003730769	0.0005	0.003769231	0.00975	0	0	0.001769231	Bacteria	Verrucomicrobiota	Verrucomicrobiae	Chthoniobacterales	Chthoniobacteraceae	Candidatus_Udaeobacter
bacASV_0111	Mod 14	salmon	0	0	0	0	0	0.0000576923	0.000346154	0.000923077	0.004	0.005769231	0	0	0	Bacteria	Actinobacteriota	Thermoleophilia	Solirubrobacterales	67-14	NA
bacASV_0119	Mod 14	salmon	0	0	0	0	0	0	0	0	0.002961538	0.010365385	0	0	0	Bacteria	Actinobacteriota	Actinobacteria	0319-7L14	NA	NA
bacASV_0143	Mod 14	salmon	0	0	0.000307692	0	0	0.000403846	0.011884615	0.000865385	0.003653846	0.011365385	0	0	0	Bacteria	Gemmatimonadota	Gemmatimonadetes	Gemmatimonadales	Gemmatimonadaceae	NA
bacASV_0151	Mod 14	salmon	0	0	0	0	0	0	0	0	0.000192308	0.009519231	0	0	0	Bacteria	Acidobacteriota	Blastocatellia	Pyrinomonadales	Pyrinomonadaceae	RB41
bacASV_0209	Mod 14	salmon	0	0	0	0	0	0.000596154	0.007153846	0.0000961538	0.003538462	0.006615385	0	0	0	Bacteria	Proteobacteria	Alphaproteobacteria	Rhizobiales	Xanthobacteraceae	NA
bacASV_0270	Mod 14	salmon	0	0	0	0	0	0.0000384615	0.000153846	0.000192308	0.002153846	0.003538462	0	0	0	Bacteria	Verrucomicrobiota	Verrucomicrobiae	Chthoniobacterales	Chthoniobacteraceae	Candidatus_Udaeobacter
bacASV_0275	Mod 14	salmon	0	0	0	0	0	0	0.0000769231	0	0.000307692	0.011269231	0	0	0	Bacteria	Proteobacteria	Alphaproteobacteria	Sphingomonadales	Sphingomonadaceae	Ellin6055
bacASV_0281	Mod 14	salmon	0	0	0.001192308	0	0	0.000923077	0.002038462	0.000980769	0.002115385	0.005826923	0	0	0	Bacteria	Actinobacteriota	Acidimicrobiia	IMCC26256	NA	NA
bacASV_0291	Mod 14	salmon	0.0000384615	0	0.002076923	0	0	0	0.002153846	0.0000192308	0.001615385	0.006057692	0	0	0.000192308	Bacteria	Proteobacteria	Alphaproteobacteria	Rhizobiales	Xanthobacteraceae	Pseudolabrys
bacASV_0344	Mod 14	salmon	0	0	0	0	0	0	0	0.0000192308	0.003153846	0.004596154	0	0	0	Bacteria	Actinobacteriota	Thermoleophilia	Gaiellales	NA	NA
bacASV_0345	Mod 14	salmon	0	0	0	0	0	0	0.000346154	0	0.001846154	0.006673077	0	0	0	Bacteria	Verrucomicrobiota	Verrucomicrobiae	Chthoniobacterales	Chthoniobacteraceae	Chthoniobacter
bacASV_0433	Mod 14	salmon	0	0	0	0	0.0000192308	0.0000192308	0.002461538	0.000115385	0.001076923	0.003596154	0	0	0	Bacteria	Actinobacteriota	Thermoleophilia	Gaiellales	NA	NA
bacASV_0460	Mod 14	salmon	0	0	0.000846154	0	0	0	0.000384615	0.000134615	0.0015	0.004307692	0	0	0	Bacteria	Actinobacteriota	Thermoleophilia	Gaiellales	NA	NA
bacASV_0468	Mod 14	salmon	0	0	0.001653846	0	0	0.000173077	0.002153846	0	0.001076923	0.002519231	0	0	0	Bacteria	Gemmatimonadota	Gemmatimonadetes	Gemmatimonadales	Gemmatimonadaceae	NA
bacASV_0513	Mod 14	salmon	0	0	0	0	0	0.000173077	0.002346154	0	0	0.003057692	0	0	0	Bacteria	Verrucomicrobiota	Verrucomicrobiae	Pedosphaerales	Pedosphaeraceae	NA
bacASV_0003	Mod 15	yellow	0.000384615	0.001846154	0.000192308	0.001807692	0.000307692	0.006326923	0.014461538	0.032057692	0.007961538	0.011423077	0	0.001365385	0.017692308	Bacteria	Actinobacteriota	Thermoleophilia	Solirubrobacterales	Solirubrobacteraceae	Conexibacter
bacASV_0004	Mod 15	yellow	0	0	0	0	0	0.011673077	0.028653846	0.063096154	0.040115385	0.038846154	0	0	0	Bacteria	Actinobacteriota	Thermoleophilia	Solirubrobacterales	67-14	NA
bacASV_0010	Mod 15	yellow	0.0000961538	0	0	0	0	0.061115385	0.025653846	0.084865385	0.041461538	0.010134615	0	0	0	Bacteria	Actinobacteriota	Thermoleophilia	Gaiellales	Gaiellaceae	Gaiella
bacASV_0014	Mod 15	yellow	0	0	0	0	0	0.001269231	0.000807692	0.093384615	0.033192308	0.034384615	0	0	0	Bacteria	Actinobacteriota	Thermoleophilia	Gaiellales	Gaiellaceae	Gaiella
bacASV_0038	Mod 15	yellow	0.000884615	0.003730769	0.001153846	0.0000769231	0.002423077	0.008807692	0.007576923	0.036134615	0.012615385	0.00375	0	0.000288462	0.001230769	Bacteria	Actinobacteriota	Thermoleophilia	Gaiellales	NA	NA
bacASV_0051	Mod 15	yellow	0	0	0	0	0	0.000346154	0.002384615	0.003711538	0.001615385	0.004730769	0	0	0	Bacteria	Actinobacteriota	Thermoleophilia	Solirubrobacterales	Solirubrobacteraceae	Conexibacter
bacASV_0053	Mod 15	yellow	0	0	0	0	0	0.003596154	0.002807692	0.009673077	0.002807692	0.002057692	0	0	0	Bacteria	Actinobacteriota	Thermoleophilia	Solirubrobacterales	67-14	NA
bacASV_0055	Mod 15	yellow	0.0000769231	0	0.000346154	0.0000192308	0	0.005384615	0.003961538	0.007769231	0.007192308	0.004442308	0	0	0.001384615	Bacteria	Acidobacteriota	Blastocatellia	Pyrinomonadales	Pyrinomonadaceae	RB41
bacASV_0060	Mod 15	yellow	0	0	0	0	0	0.005480769	0.006384615	0.028923077	0.004769231	0.003307692	0	0	0	Bacteria	Actinobacteriota	Actinobacteria	0319-7L14	NA	NA
bacASV_0069	Mod 15	yellow	0	0	0	0	0	0.0000192308	0.000153846	0.015942308	0.001846154	0.001134615	0	0.013634615	0.0055	Bacteria	Actinobacteriota	Thermoleophilia	Solirubrobacterales	Solirubrobacteraceae	Conexibacter
bacASV_0073	Mod 15	yellow	0	0	0	0	0	0.002269231	0.001807692	0.015769231	0.004230769	0.004384615	0	0	0	Bacteria	Actinobacteriota	Thermoleophilia	Solirubrobacterales	Solirubrobacteraceae	Conexibacter
bacASV_0128	Mod 15	yellow	0.000288462	0	0	0	0	0.001423077	0.000961538	0.006346154	0.000769231	0.000538462	0	0	0	Bacteria	Actinobacteriota	Thermoleophilia	Solirubrobacterales	Solirubrobacteraceae	Solirubrobacter
bacASV_0155	Mod 15	yellow	0.000230769	0	0	0	0	0.003269231	0.0015	0.012019231	0.004115385	0.000788462	0	0.0000192308	0.000692308	Bacteria	Actinobacteriota	Actinobacteria	Propionibacteriales	Nocardioidaceae	Nocardioides
bacASV_0168	Mod 15	yellow	0	0	0	0	0	0.001653846	0.000730769	0.002807692	0.001692308	0.000884615	0	0	0	Bacteria	Verrucomicrobiota	Verrucomicrobiae	Chthoniobacterales	Chthoniobacteraceae	Candidatus_Udaeobacter
bacASV_0172	Mod 15	yellow	0	0	0	0	0	0.000307692	0.001423077	0.002307692	0.001230769	0.001807692	0	0	0	Bacteria	Actinobacteriota	Thermoleophilia	Solirubrobacterales	Solirubrobacteraceae	Conexibacter
bacASV_0183	Mod 15	yellow	0.000326923	0	0	0	0	0.003403846	0.000769231	0.002903846	0.001269231	0.000634615	0	0.0000384615	0	Bacteria	Verrucomicrobiota	Verrucomicrobiae	Chthoniobacterales	Chthoniobacteraceae	Candidatus_Udaeobacter
bacASV_0204	Mod 15	yellow	0	0	0	0	0	0.000269231	0.000269231	0.007807692	0.0035	0.001423077	0	0	0	Bacteria	Actinobacteriota	Thermoleophilia	Solirubrobacterales	Solirubrobacteraceae	Conexibacter
bacASV_0210	Mod 15	yellow	0	0	0	0	0	0.002980769	0.000192308	0.005576923	0.003653846	0.001365385	0	0	0	Bacteria	Chloroflexi	KD4-96	NA	NA	NA
bacASV_0234	Mod 15	yellow	0	0	0	0	0	0	0.000153846	0.011269231	0.0015	0.000769231	0	0	0	Bacteria	Actinobacteriota	Thermoleophilia	Solirubrobacterales	67-14	NA
bacASV_0261	Mod 15	yellow	0.000442308	0.001423077	0.000461538	0.0000576923	0	0.000653846	0.000653846	0.003057692	0.000769231	0.000326923	0	0.0000769231	0.001884615	Bacteria	Actinobacteriota	Thermoleophilia	Solirubrobacterales	67-14	NA
bacASV_0305	Mod 15	yellow	0	0	0	0	0	0.000442308	0.000346154	0.007442308	0.003115385	0.000653846	0	0.0000192308	0.000115385	Bacteria	Gemmatimonadota	Gemmatimonadetes	Gemmatimonadales	Gemmatimonadaceae	Gemmatimonas
bacASV_0319	Mod 15	yellow	0	0	0	0	0	0.000634615	0.000384615	0.005538462	0.0015	0.000384615	0	0	0	Bacteria	Actinobacteriota	Thermoleophilia	Solirubrobacterales	Solirubrobacteraceae	Solirubrobacter
bacASV_0334	Mod 15	yellow	0	0	0	0	0	0.001788462	0.000769231	0.007596154	0.000846154	0.000326923	0	0	0	Bacteria	Chloroflexi	Gitt-GS-136	NA	NA	NA
bacASV_0341	Mod 15	yellow	0	0	0	0	0	0.000365385	0.000615385	0.004538462	0.000384615	0	0	0	0	Bacteria	Actinobacteriota	Thermoleophilia	Solirubrobacterales	Solirubrobacteraceae	Conexibacter
bacASV_0383	Mod 15	yellow	0	0	0	0	0	0.001	0.000115385	0.003461538	0.000461538	0.000115385	0	0.000692308	0.000384615	Bacteria	Actinobacteriota	Rubrobacteria	Rubrobacterales	Rubrobacteriaceae	Rubrobacter
bacASV_0386	Mod 15	yellow	0	0	0	0	0	0	0	0.005134615	0.000307692	0.0000961538	0	0	0	Bacteria	Actinobacteriota	Acidimicrobiia	IMCC26256	NA	NA
bacASV_0408	Mod 15	yellow	0	0	0	0	0.0000576923	0.002057692	0.000692308	0.004884615	0.000384615	0	0	0	0	Bacteria	Proteobacteria	Alphaproteobacteria	Sphingomonadales	Sphingomonadaceae	Sphingomonas
bacASV_0495	Mod 15	yellow	0.000192308	0.001192308	0.000423077	0	0	0.0000961538	0.001115385	0.001038462	0.000961538	0.000307692	0	0	0	Bacteria	Proteobacteria	Alphaproteobacteria	Rhizobiales	NA	NA
bacASV_0498	Mod 15	yellow	0	0	0	0	0	0.000115385	0	0.002730769	0.001692308	0.002115385	0	0	0	Bacteria	Abditibacteriota	Abditibacteria	Abditibacteriales	Abditibacteriaceae	Abditibacterium
bacASV_0504	Mod 15	yellow	0	0	0.000923077	0	0	0.000230769	0.001384615	0.0025	0.000730769	0.001384615	0	0	0	Bacteria	Gemmatimonadota	Gemmatimonadetes	Gemmatimonadales	Gemmatimonadaceae	NA
eukASV_0011	Mod 15	yellow	0	0	0	0	0	0.23515625	0	0.26171875	0	0	0	0	0	NA	Cercozoa	NA	NA	NA	NA
eukASV_0037	Mod 15	yellow	0	0	0	0	0	0	0	0.04375	0	0	0	0	0	NA	Cercozoa	Thecofilosea	Cryomonadida	NA	NA
eukASV_0043	Mod 15	yellow	0	0	0	0	0	0	0	0.0703125	0	0	0	0	0	NA	Cercozoa	NA	NA	NA	NA
eukASV_0047	Mod 15	yellow	0	0	0	0	0	0	0	0.02859375	0	0	0.0034375	0	0	Viridiplantae	Chlorophyta	Trebouxiophyceae	Prasiolales	Stichococcaceae	Stichococcus
eukASV_0075	Mod 15	yellow	0	0	0	0	0	0	0	0.0115625	0	0	0	0	0	unclassified	NA	NA	NA	NA	NA
eukASV_0089	Mod 15	yellow	0	0	0	0	0	0	0	0.04296875	0	0	0	0	0	NA	Cercozoa	Imbricatea	Thaumatomonadida	NA	NA
eukASV_0092	Mod 15	yellow	0	0	0	0	0	0	0	0.1615625	0	0	0	0	0	NA	Cercozoa	NA	NA	NA	NA
eukASV_0111	Mod 15	yellow	0	0	0	0	0	0	0	0.016875	0	0	0	0	0	NA	Evosea	Variosea	NA	NA	NA
eukASV_0132	Mod 15	yellow	0	0	0	0	0	0	0	0.10296875	0	0	0	0	0	Fungi	Chytridiomycota	Chytridiomycetes	Spizellomycetales	Powellomycetaceae	Geranomyces
eukASV_0201	Mod 15	yellow	0	0	0	0	0	0	0	0.04328125	0	0	0	0	0	NA	Cercozoa	NA	NA	NA	NA
eukASV_0206	Mod 15	yellow	0	0	0	0	0	0	0	0.0203125	0	0	0	0	0	NA	Cercozoa	NA	Cercomonadida	Cercomonadidae	Neocercomonas
eukASV_0221	Mod 15	yellow	0	0	0	0	0	0	0	0.04078125	0	0	0	0	0	NA	Cercozoa	NA	Cercomonadida	Heteromitidae	NA
eukASV_0339	Mod 15	yellow	0	0	0	0	0	0	0	0.01703125	0	0	0	0	0	NA	Cercozoa	NA	NA	NA	NA
eukASV_0561	Mod 15	yellow	0	0	0	0	0	0	0	0.00828125	0	0	0	0	0	Viridiplantae	Chlorophyta	Trebouxiophyceae	Prasiolales	Stichococcaceae	Stichococcus
bacASV_0006	Mod 2	brown	0.003403846	0.002384615	0.000923077	0.027038462	0.003096154	0.001615385	0.001230769	0.008538462	0.000769231	0.0000769231	0	0.000230769	0.000269231	Bacteria	Actinobacteriota	Acidimicrobiia	IMCC26256	NA	NA
bacASV_0007	Mod 2	brown	0.004307692	0.000538462	0	0.047076923	0.002384615	0	0	0	0	0	0.003423077	0.000653846	0.001230769	Bacteria	Chloroflexi	Ktedonobacteria	B12-WMSP1	NA	NA
bacASV_0013	Mod 2	brown	0.005576923	0.001076923	0	0.019134615	0.000557692	0	0	0	0	0	0.000153846	0.000153846	0.0000384615	Bacteria	Actinobacteriota	Acidimicrobiia	NA	NA	NA
bacASV_0022	Mod 2	brown	0.006480769	0.001923077	0.000423077	0.007788462	0.000192308	0.003653846	0.000730769	0	0	0.000115385	0.0000384615	0.000115385	0.000115385	Bacteria	Actinobacteriota	Actinobacteria	Frankiales	Frankiaceae	Jatrophihabitans
bacASV_0023	Mod 2	brown	0.000115385	0.001269231	0.001730769	0.072942308	0.008019231	0.0000769231	0	0	0	0	0	0.000230769	0.003307692	Bacteria	NA	NA	NA	NA	NA
bacASV_0027	Mod 2	brown	0.000153846	0.000230769	0	0.009826923	0.000576923	0.001711538	0.002076923	0.00225	0.001115385	0.001788462	0	0.000288462	0.001615385	Bacteria	Actinobacteriota	Thermoleophilia	Solirubrobacterales	Solirubrobacteraceae	Conexibacter
bacASV_0034	Mod 2	brown	0.003057692	0.003076923	0	0.027307692	0.006365385	0.0005	0.000115385	0.002519231	0.000576923	0.000211538	0	0.000730769	0.001423077	Bacteria	Bacteroidota	Bacteroidia	Chitinophagales	Chitinophagaceae	NA
bacASV_0035	Mod 2	brown	0.002115385	0.002153846	0.000384615	0.004076923	0.001230769	0.002134615	0.000884615	0.000673077	0.000269231	0.0000384615	0.000365385	0.000634615	0.000461538	Bacteria	Actinobacteriota	Acidimicrobiia	IMCC26256	NA	NA
bacASV_0044	Mod 2	brown	0.000884615	0.004307692	0.006	0.008057692	0.001788462	0	0	0	0	0	0	0	0	Bacteria	Actinobacteriota	Actinobacteria	Micrococcales	Micrococcaceae	Pseudarthrobacter
bacASV_0050	Mod 2	brown	0.0000576923	0	0	0.025	0.002673077	0.001	0	0	0	0	0	0	0	Bacteria	Actinobacteriota	Thermoleophilia	Solirubrobacterales	Solirubrobacteraceae	Conexibacter
bacASV_0061	Mod 2	brown	0.001576923	0.001230769	0	0.007807692	0.004538462	0.0045	0.000346154	0	0	0	0	0	0	Bacteria	Patescibacteria	Saccharimonadia	Saccharimonadales	LWQ8	NA
bacASV_0067	Mod 2	brown	0	0	0	0.004807692	0.000461538	0	0	0	0	0	0	0	0	Bacteria	Planctomycetota	Planctomycetes	Gemmatales	Gemmataceae	NA
bacASV_0070	Mod 2	brown	0.002788462	0.011038462	0.001269231	0.011846154	0.009730769	0.002961538	0.0005	0.0000576923	0	0	0	0.00025	0.0005	Bacteria	Actinobacteriota	Actinobacteria	Frankiales	NA	NA
bacASV_0072	Mod 2	brown	0	0	0	0.007153846	0.000384615	0	0	0	0	0	0	0	0	Bacteria	Chloroflexi	Ktedonobacteria	Ktedonobacterales	Ktedonobacteraceae	NA
bacASV_0074	Mod 2	brown	0.001096154	0	0	0.025903846	0.000730769	0	0	0	0	0	0.0000192308	0	0.0000384615	Bacteria	Acidobacteriota	Acidobacteriae	Acidobacteriales	Acidobacteriaceae_(Subgroup_1)	Granulicella
bacASV_0088	Mod 2	brown	0	0	0	0.006519231	0.00025	0	0	0	0	0	0.000307692	0.000403846	0.004	Bacteria	Actinobacteriota	Thermoleophilia	Solirubrobacterales	Solirubrobacteraceae	Conexibacter
bacASV_0090	Mod 2	brown	0.0000192308	0	0	0.007557692	0.000288462	0	0	0	0	0	0.00025	0.00225	0.000115385	Bacteria	Chloroflexi	Ktedonobacteria	B12-WMSP1	NA	NA
bacASV_0091	Mod 2	brown	0	0	0	0.026288462	0.002519231	0	0	0	0	0	0.000346154	0.000673077	0.002538462	Bacteria	Patescibacteria	Saccharimonadia	Saccharimonadales	NA	NA
bacASV_0112	Mod 2	brown	0	0	0	0.004307692	0.000288462	0	0	0	0	0	0	0.000769231	0.000961538	Bacteria	Actinobacteriota	Actinobacteria	Frankiales	NA	NA
bacASV_0116	Mod 2	brown	0	0	0	0.017980769	0.000903846	0	0	0	0	0	0	0.000769231	0.000153846	Bacteria	NA	NA	NA	NA	NA
bacASV_0120	Mod 2	brown	0.000711538	0.000653846	0.000153846	0.007634615	0.000557692	0	0	0	0	0	0	0.0000961538	0.004038462	Bacteria	Actinobacteriota	Actinobacteria	Frankiales	Frankiaceae	Jatrophihabitans
bacASV_0132	Mod 2	brown	0.000923077	0.0000769231	0	0.005557692	0.000288462	0	0	0	0	0	0.003288462	0.000769231	0.004615385	Bacteria	Actinobacteriota	Thermoleophilia	Solirubrobacterales	Solirubrobacteraceae	Conexibacter
bacASV_0133	Mod 2	brown	0.001076923	0	0	0.002576923	0.000307692	0	0	0	0	0	0.001615385	0.001942308	0.000576923	Bacteria	Verrucomicrobiota	Verrucomicrobiae	Chthoniobacterales	Chthoniobacteraceae	Candidatus_Udaeobacter
bacASV_0145	Mod 2	brown	0.0000961538	0.000230769	0	0.004942308	0.0000961538	0.000288462	0.000769231	0.0000192308	0	0	0.0000576923	0.000461538	0.000576923	Bacteria	Actinobacteriota	Actinobacteria	Frankiales	Frankiaceae	Jatrophihabitans
bacASV_0174	Mod 2	brown	0.002923077	0.002153846	0.0000769231	0.003846154	0.001461538	0.001692308	0.0000769231	0.0000769231	0.0000384615	0	0.001326923	0.000134615	0.000153846	Bacteria	Actinobacteriota	Acidimicrobiia	NA	NA	NA
bacASV_0179	Mod 2	brown	0.0000192308	0	0	0.005980769	0.000173077	0	0	0	0	0	0.0000576923	0.000423077	0.000653846	Bacteria	Actinobacteriota	Thermoleophilia	Solirubrobacterales	Solirubrobacteraceae	Conexibacter
bacASV_0180	Mod 2	brown	0.00025	0	0	0.004019231	0.000884615	0.0000192308	0	0.00025	0.000692308	0	0.002326923	0.0000576923	0.000346154	Bacteria	Proteobacteria	Alphaproteobacteria	Acetobacterales	Acetobacteraceae	Acidiphilium
bacASV_0216	Mod 2	brown	0.001269231	0.001269231	0.000192308	0.001730769	0.000480769	0.000326923	0	0	0	0	0.0000192308	0.000461538	0.000423077	Bacteria	Chloroflexi	JG30-KF-CM66	NA	NA	NA
bacASV_0228	Mod 2	brown	0	0	0	0.006576923	0.000326923	0	0	0	0	0	0	0	0	Bacteria	WPS-2	NA	NA	NA	NA
bacASV_0262	Mod 2	brown	0.001057692	0	0	0.007211538	0.0005	0	0	0	0	0	0	0.00025	0.000115385	Bacteria	WPS-2	NA	NA	NA	NA
bacASV_0265	Mod 2	brown	0.0000769231	0	0	0.003057692	0.000173077	0	0	0	0	0	0.000942308	0.0005	0.000961538	Bacteria	Chloroflexi	AD3	NA	NA	NA
bacASV_0274	Mod 2	brown	0.0000576923	0	0	0.007557692	0.001365385	0	0	0	0	0	0	0	0	Bacteria	Abditibacteriota	Abditibacteria	Abditibacteriales	Abditibacteriaceae	Abditibacterium
bacASV_0298	Mod 2	brown	0.000711538	0.0000769231	0	0.003865385	0.001692308	0	0	0	0	0	0	0	0	Bacteria	Abditibacteriota	Abditibacteria	Abditibacteriales	Abditibacteriaceae	Abditibacterium
bacASV_0349	Mod 2	brown	0.0000576923	0	0	0.002769231	0.000423077	0.000480769	0	0.0000192308	0	0	0.0000192308	0.000942308	0.000576923	Bacteria	Chloroflexi	AD3	NA	NA	NA
bacASV_0378	Mod 2	brown	0	0	0	0.005980769	0.000980769	0	0	0	0	0	0	0	0.0000769231	Bacteria	Proteobacteria	Alphaproteobacteria	Acetobacterales	Acetobacteraceae	NA
eukASV_0007	Mod 2	brown	0	0	0	0.00609375	0	0	0	0	0	0	0	0	0	Metazoa	Arthropoda	Arachnida	Sarcoptiformes	NA	NA
eukASV_0010	Mod 2	brown	0	0	0	0.07796875	0	0	0	0	0	0	0	0	0	Viridiplantae	Chlorophyta	Trebouxiophyceae	Prasiolales	Stichococcaceae	Deuterostichococcus
eukASV_0035	Mod 2	brown	0	0	0	0.051875	0.0203125	0	0	0	0	0	0	0	0	Viridiplantae	Chlorophyta	Trebouxiophyceae	Watanabeales	NA	Chloroidium
eukASV_0056	Mod 2	brown	0	0	0	0.0209375	0.00421875	0	0	0	0	0	0	0	0	Fungi	Ascomycota	Lecanoromycetes	NA	NA	NA
eukASV_0057	Mod 2	brown	0	0	0	0.01859375	0	0	0	0	0	0	0	0	0	Viridiplantae	Chlorophyta	Trebouxiophyceae	NA	NA	Coccomyxa
eukASV_0063	Mod 2	brown	0	0	0	0.01125	0	0	0	0	0	0	0	0	0	Viridiplantae	Chlorophyta	Chlorophyceae	Sphaeropleales	Radiococcaceae	Neocystis
eukASV_0104	Mod 2	brown	0	0	0	0.0078125	0	0	0	0	0	0	0	0	0	Viridiplantae	Chlorophyta	Trebouxiophyceae	NA	NA	NA
eukASV_0118	Mod 2	brown	0	0	0	0.0096875	0.00515625	0	0	0	0	0	0	0	0	Viridiplantae	Chlorophyta	Trebouxiophyceae	Watanabeales	NA	Chloroidium
eukASV_0250	Mod 2	brown	0	0	0	0.0053125	0	0	0	0	0	0	0	0	0	unclassified	NA	NA	NA	NA	NA
eukASV_0290	Mod 2	brown	0	0	0	0.00703125	0	0	0	0	0	0	0	0	0	Viridiplantae	Chlorophyta	Trebouxiophyceae	Watanabeales	NA	Chloroidium
eukASV_0319	Mod 2	brown	0	0	0	0.008125	0	0	0	0	0	0	0	0	0	Viridiplantae	Chlorophyta	Trebouxiophyceae	Watanabeales	NA	Chloroidium
bacASV_0017	Mod 3	purple	0.019384615	0.085961538	0.027730769	0	0	0.001403846	0.001115385	0.016673077	0.011923077	0.004653846	0	0	0	Bacteria	Chloroflexi	Gitt-GS-136	NA	NA	NA
bacASV_0031	Mod 3	purple	0.000384615	0.009038462	0	0	0	0	0	0	0	0	0	0	0	Bacteria	Actinobacteriota	Actinobacteria	Propionibacteriales	Nocardioidaceae	Aeromicrobium
bacASV_0033	Mod 3	purple	0.014057692	0.045115385	0.001730769	0.016769231	0.0035	0	0	0	0	0	0.000692308	0.021057692	0.011192308	Bacteria	WPS-2	NA	NA	NA	NA
bacASV_0047	Mod 3	purple	0.010461538	0.022038462	0.004038462	0	0	0	0	0	0	0	0	0	0	Bacteria	Actinobacteriota	Actinobacteria	Propionibacteriales	Nocardioidaceae	Aeromicrobium
bacASV_0065	Mod 3	purple	0.001211538	0.029230769	0.0055	0.003730769	0.011057692	0	0.0000769231	0.000134615	0.000538462	0.000307692	0	0	0.001653846	Bacteria	Gemmatimonadota	Gemmatimonadetes	Gemmatimonadales	Gemmatimonadaceae	NA
bacASV_0100	Mod 3	purple	0.00775	0.013115385	0.002346154	0.010923077	0.001211538	0	0	0	0	0	0	0	0	Bacteria	Chloroflexi	AD3	NA	NA	NA
bacASV_0141	Mod 3	purple	0.002653846	0.005038462	0.002076923	0.000173077	0.000692308	0	0	0.0000192308	0	0	0.0000961538	0.00025	0.000692308	Bacteria	Chloroflexi	Chloroflexia	Thermomicrobiales	JG30-KF-CM45	NA
bacASV_0152	Mod 3	purple	0.000730769	0.019076923	0.002730769	0.003846154	0.0055	0.000288462	0	0	0	0	0	0	0	Bacteria	Chloroflexi	P2-11E	NA	NA	NA
bacASV_0160	Mod 3	purple	0.001538462	0.003538462	0.002692308	0	0	0.0000384615	0.000230769	0.000557692	0.000423077	0.000576923	0	0	0	Bacteria	Proteobacteria	Alphaproteobacteria	Sphingomonadales	Sphingomonadaceae	Sphingomonas
bacASV_0195	Mod 3	purple	0.001923077	0.020807692	0.009384615	0	0.0000384615	0	0	0	0	0	0	0	0	Bacteria	Proteobacteria	Gammaproteobacteria	Xanthomonadales	Xanthomonadaceae	Lysobacter
bacASV_0213	Mod 3	purple	0.003711538	0.0075	0.001846154	0.0000192308	0	0.000596154	0.000307692	0.000769231	0.000615385	0.000115385	0	0	0	Bacteria	Actinobacteriota	Thermoleophilia	Solirubrobacterales	Solirubrobacteraceae	Conexibacter
bacASV_0243	Mod 3	purple	0.001423077	0.003615385	0	0	0	0.000384615	0.0000769231	0	0	0	0	0	0	Bacteria	Patescibacteria	Saccharimonadia	Saccharimonadales	LWQ8	NA
bacASV_0302	Mod 3	purple	0.00025	0.012192308	0.004307692	0.0000769231	0.00025	0	0	0	0.0000769231	0.00025	0	0	0	Bacteria	Actinobacteriota	Thermoleophilia	Gaiellales	Gaiellaceae	Gaiella
bacASV_0327	Mod 3	purple	0.002519231	0.005346154	0.000384615	0.000961538	0.000230769	0	0	0	0	0	0	0	0	Bacteria	Proteobacteria	Gammaproteobacteria	Burkholderiales	A21b	NA
bacASV_0339	Mod 3	purple	0.000807692	0.003769231	0.001	0	0	0.000134615	0.000384615	0	0	0	0	0	0	Bacteria	Actinobacteriota	Acidimicrobiia	IMCC26256	NA	NA
bacASV_0343	Mod 3	purple	0.001057692	0.006576923	0.004	0	0.0000192308	0	0	0	0	0	0	0	0	Bacteria	Actinobacteriota	Acidimicrobiia	IMCC26256	NA	NA
bacASV_0368	Mod 3	purple	0.000307692	0.009076923	0	0	0	0	0	0	0	0	0	0	0	Bacteria	Proteobacteria	Gammaproteobacteria	Burkholderiales	Comamonadaceae	Ramlibacter
bacASV_0379	Mod 3	purple	0.001269231	0.007115385	0.002038462	0	0.0000769231	0	0	0	0	0	0	0	0	Bacteria	Gemmatimonadota	Gemmatimonadetes	Gemmatimonadales	Gemmatimonadaceae	Gemmatimonas
bacASV_0390	Mod 3	purple	0.001	0.003884615	0.000923077	0	0	0	0	0	0.000153846	0.000538462	0	0	0	Bacteria	Actinobacteriota	Actinobacteria	Frankiales	Sporichthyaceae	NA
bacASV_0500	Mod 3	purple	0.0000576923	0.004923077	0.000192308	0.000173077	0.002211538	0	0	0	0	0	0	0	0	Bacteria	Proteobacteria	Gammaproteobacteria	Xanthomonadales	Xanthomonadaceae	NA
eukASV_0002	Mod 3	purple	0.465	0.8646875	0.2653125	0	0	0	0	0	0	0	0	0	0	Fungi	Basidiomycota	Microbotryomycetes	NA	NA	Leucosporidium
eukASV_0136	Mod 3	purple	0	0.061875	0	0	0	0	0	0	0	0	0	0	0	Fungi	Basidiomycota	Microbotryomycetes	Leucosporidiales	Leucosporidiaceae	Leucosporidium
eukASV_0331	Mod 3	purple	0	0.009375	0	0	0	0	0	0	0	0	0	0	0	Fungi	Basidiomycota	Microbotryomycetes	Leucosporidiales	Leucosporidiaceae	Leucosporidium
eukASV_0351	Mod 3	purple	0	0.0103125	0	0	0	0	0	0	0	0	0	0	0	Fungi	Basidiomycota	Microbotryomycetes	NA	NA	NA
eukASV_0450	Mod 3	purple	0	0.0065625	0	0	0	0	0	0	0	0	0	0	0	Fungi	Basidiomycota	Microbotryomycetes	Leucosporidiales	Leucosporidiaceae	Leucosporidium
bacASV_0040	Mod 4	blue	0.03725	0.018076923	0.000346154	0.001596154	0.007269231	0.000192308	0.000153846	0	0	0	0	0.0000384615	0.000230769	Bacteria	Proteobacteria	Gammaproteobacteria	Xanthomonadales	Xanthomonadaceae	Lysobacter
bacASV_0066	Mod 4	blue	0.006096154	0.002384615	0.000538462	0	0	0.000153846	0.0000769231	0.00025	0.000153846	0.000115385	0	0	0	Bacteria	Actinobacteriota	Thermoleophilia	Solirubrobacterales	Solirubrobacteraceae	Conexibacter
bacASV_0068	Mod 4	blue	0.019730769	0.001192308	0	0.003230769	0.0000769231	0	0	0	0	0	0.006019231	0.000173077	0.001461538	Bacteria	Actinobacteriota	Actinobacteria	Frankiales	NA	NA
bacASV_0081	Mod 4	blue	0.010423077	0.003115385	0.000538462	0.000288462	0.000653846	0	0.000461538	0	0	0.000230769	0.001115385	0.0000384615	0.0000384615	Bacteria	Proteobacteria	Alphaproteobacteria	Sphingomonadales	Sphingomonadaceae	Sphingomonas
bacASV_0084	Mod 4	blue	0.011442308	0.002538462	0	0	0	0	0	0.000384615	0.000269231	0.0000192308	0	0	0	Bacteria	Actinobacteriota	Actinobacteria	Propionibacteriales	Nocardioidaceae	Aeromicrobium
bacASV_0085	Mod 4	blue	0.008692308	0.000769231	0	0.000230769	0	0	0	0	0.0000384615	0	0	0	0	Bacteria	Actinobacteriota	Actinobacteria	Corynebacteriales	Nocardiaceae	Rhodococcus
bacASV_0089	Mod 4	blue	0.00925	0.001769231	0.000269231	0.000346154	0.0000384615	0.000326923	0	0	0	0	0	0	0	Bacteria	Verrucomicrobiota	Verrucomicrobiae	Chthoniobacterales	Chthoniobacteraceae	Candidatus_Udaeobacter
bacASV_0124	Mod 4	blue	0.011769231	0	0.0000384615	0.000288462	0.000269231	0	0	0	0	0	0	0	0	Bacteria	Cyanobacteria	Cyanobacteriia	Leptolyngbyales	Leptolyngbyaceae	Phormidesmis_ANT.L52.6
bacASV_0125	Mod 4	blue	0.0165	0.000653846	0	0.000115385	0	0	0	0	0	0	0	0	0	Bacteria	Proteobacteria	Gammaproteobacteria	Xanthomonadales	Rhodanobacteraceae	Rhodanobacter
bacASV_0127	Mod 4	blue	0.002153846	0.000192308	0	0.002230769	0.001346154	0	0	0	0	0	0	0	0	Bacteria	Chloroflexi	Ktedonobacteria	C0119	NA	NA
bacASV_0129	Mod 4	blue	0.013269231	0.000346154	0	0.000865385	0.0000576923	0	0	0	0	0	0	0	0	Bacteria	Bacteroidota	Bacteroidia	Chitinophagales	Chitinophagaceae	NA
bacASV_0140	Mod 4	blue	0.015673077	0	0	0	0	0	0	0	0	0	0	0	0	Bacteria	Actinobacteriota	Actinobacteria	Micrococcales	Microbacteriaceae	Cryobacterium
bacASV_0147	Mod 4	blue	0.011076923	0.000192308	0	0.001115385	0.0000384615	0	0	0	0	0	0	0	0	Bacteria	Actinobacteriota	Actinobacteria	Propionibacteriales	Nocardioidaceae	Marmoricola
bacASV_0150	Mod 4	blue	0.015153846	0	0	0.007673077	0.000173077	0	0	0	0	0	0	0	0	Bacteria	Actinobacteriota	Actinobacteria	Micrococcales	Microbacteriaceae	NA
bacASV_0166	Mod 4	blue	0.003980769	0	0	0	0	0.000211538	0.0000769231	0.00025	0.000346154	0	0.000326923	0.0000576923	0.000115385	Bacteria	Verrucomicrobiota	Verrucomicrobiae	Chthoniobacterales	Chthoniobacteraceae	Candidatus_Udaeobacter
bacASV_0167	Mod 4	blue	0.006076923	0.000230769	0	0	0	0.000288462	0.000692308	0.001846154	0.000538462	0.0000769231	0	0	0	Bacteria	Actinobacteriota	Thermoleophilia	Solirubrobacterales	67-14	NA
bacASV_0175	Mod 4	blue	0.012346154	0.001807692	0	0.000173077	0.000307692	0	0	0	0	0	0	0	0	Bacteria	Proteobacteria	Gammaproteobacteria	Xanthomonadales	Rhodanobacteraceae	Dyella
bacASV_0176	Mod 4	blue	0.015057692	0.001423077	0	0.000115385	0.0000961538	0	0	0	0	0	0	0	0	Bacteria	Actinobacteriota	Actinobacteria	Micrococcales	Microbacteriaceae	Parafrigoribacterium
bacASV_0192	Mod 4	blue	0.007173077	0.000923077	0	0	0	0.0000961538	0	0	0	0	0	0	0	Bacteria	Actinobacteriota	Actinobacteria	Propionibacteriales	Nocardioidaceae	Nocardioides
bacASV_0196	Mod 4	blue	0.012596154	0.004346154	0.000230769	0	0	0	0	0	0	0	0	0	0	Bacteria	Actinobacteriota	Actinobacteria	Propionibacteriales	Nocardioidaceae	Nocardioides
bacASV_0197	Mod 4	blue	0.010269231	0	0	0	0	0.0000384615	0	0	0	0	0	0	0	Bacteria	Proteobacteria	Gammaproteobacteria	Xanthomonadales	Rhodanobacteraceae	Rhodanobacter
bacASV_0199	Mod 4	blue	0.011846154	0.003153846	0	0.0000769231	0.0000769231	0.0000192308	0	0	0	0	0	0	0	Bacteria	Proteobacteria	Alphaproteobacteria	Sphingomonadales	Sphingomonadaceae	Sphingomonas
bacASV_0215	Mod 4	blue	0.005192308	0.000307692	0	0.0000192308	0	0.000326923	0	0	0	0	0	0	0	Bacteria	Bacteroidota	Bacteroidia	Chitinophagales	Chitinophagaceae	NA
bacASV_0221	Mod 4	blue	0.006096154	0.001807692	0	0.003230769	0.000615385	0	0	0	0.000384615	0	0.000134615	0	0	Bacteria	Deinococcota	Deinococci	Deinococcales	Deinococcaceae	Deinococcus
bacASV_0230	Mod 4	blue	0.008942308	0.000307692	0	0	0	0.000269231	0.000269231	0.0000192308	0	0	0	0	0	Bacteria	Actinobacteriota	Actinobacteria	Propionibacteriales	Nocardioidaceae	Nocardioides
bacASV_0236	Mod 4	blue	0.00425	0.001846154	0	0	0	0.0000576923	0	0	0	0	0	0	0	Bacteria	Actinobacteriota	Actinobacteria	Frankiales	Sporichthyaceae	NA
bacASV_0256	Mod 4	blue	0.008442308	0	0	0	0	0	0	0	0	0	0	0	0	Bacteria	Cyanobacteria	Cyanobacteriia	Cyanobacteriales	Phormidiaceae	Tychonema_CCAP_1459-11B
bacASV_0276	Mod 4	blue	0.004038462	0.000653846	0	0.000673077	0	0.000115385	0	0	0	0	0.000307692	0.0000384615	0	Bacteria	Bacteroidota	Bacteroidia	Chitinophagales	Chitinophagaceae	NA
bacASV_0292	Mod 4	blue	0.009269231	0	0	0	0	0	0	0	0	0	0	0	0	Bacteria	Actinobacteriota	Actinobacteria	Micrococcales	Microbacteriaceae	Parafrigoribacterium
bacASV_0296	Mod 4	blue	0.001865385	0.000923077	0.000230769	0.000269231	0.000134615	0.000692308	0.0000769231	0.001346154	0.000923077	0.000115385	0	0	0	Bacteria	Actinobacteriota	Thermoleophilia	Solirubrobacterales	Solirubrobacteraceae	Conexibacter
bacASV_0328	Mod 4	blue	0.003769231	0.001192308	0	0	0	0	0.0000769231	0	0	0	0	0	0	Bacteria	Patescibacteria	Saccharimonadia	Saccharimonadales	NA	NA
bacASV_0330	Mod 4	blue	0.006230769	0.0000769231	0	0	0	0	0	0	0	0	0	0	0	Bacteria	Actinobacteriota	Actinobacteria	Frankiales	NA	NA
bacASV_0348	Mod 4	blue	0.006903846	0.000884615	0	0	0	0	0	0	0	0	0	0	0	Bacteria	Proteobacteria	Gammaproteobacteria	Xanthomonadales	Rhodanobacteraceae	Rhodanobacter
bacASV_0423	Mod 4	blue	0.006038462	0.000307692	0	0	0	0	0	0	0	0	0	0	0	Bacteria	Actinobacteriota	Actinobacteria	Propionibacteriales	Nocardioidaceae	Marmoricola
bacASV_0437	Mod 4	blue	0.005269231	0.001192308	0	0	0	0	0	0	0	0	0	0	0	Bacteria	Actinobacteriota	Actinobacteria	Micrococcales	Microbacteriaceae	Galbitalea
bacASV_0471	Mod 4	blue	0.005538462	0.000423077	0	0	0	0	0	0	0	0	0	0	0	Bacteria	Actinobacteriota	Actinobacteria	Micrococcales	Intrasporangiaceae	Janibacter
bacASV_0480	Mod 4	blue	0.003673077	0.000269231	0	0.000961538	0.000211538	0	0	0	0	0	0	0	0	Bacteria	Proteobacteria	Gammaproteobacteria	Xanthomonadales	Rhodanobacteraceae	Rhodanobacter
bacASV_0499	Mod 4	blue	0.003346154	0	0	0.001865385	0.000173077	0	0	0	0	0	0	0	0	Bacteria	Actinobacteriota	Actinobacteria	Micrococcales	Microbacteriaceae	NA
bacASV_0551	Mod 4	blue	0.002942308	0.001615385	0.000153846	0	0.000673077	0	0	0	0	0	0	0	0.000153846	Bacteria	Actinobacteriota	Thermoleophilia	Gaiellales	NA	NA
eukASV_0003	Mod 4	blue	0.16375	0	0	0	0	0	0	0	0	0	0	0	0	Viridiplantae	Chlorophyta	Trebouxiophyceae	Prasiolales	NA	Raphidonema
eukASV_0014	Mod 4	blue	0.05109375	0	0	0.0421875	0.03390625	0	0	0	0	0	0.0003125	0	0	Viridiplantae	Chlorophyta	Chlorophyceae	Sphaeropleales	Radiococcaceae	Neocystis
eukASV_0018	Mod 4	blue	0.09171875	0	0	0	0	0	0	0	0	0	0	0	0	Viridiplantae	Chlorophyta	Trebouxiophyceae	NA	NA	Prasiola
eukASV_0026	Mod 4	blue	0.06765625	0	0	0	0	0	0	0	0	0	0	0	0	Viridiplantae	Chlorophyta	NA	NA	NA	NA
eukASV_0032	Mod 4	blue	0.03671875	0	0	0	0	0	0	0	0	0	0	0	0	Rhizaria	Cercozoa	NA	NA	NA	NA
eukASV_0084	Mod 4	blue	0.01484375	0	0	0	0	0	0	0	0	0	0	0	0	Fungi	Basidiomycota	Microbotryomycetes	NA	NA	NA
eukASV_0106	Mod 4	blue	0.0109375	0	0	0	0	0	0	0	0	0	0	0	0	NA	Cercozoa	NA	NA	NA	NA
eukASV_0418	Mod 4	blue	0.0053125	0	0	0	0	0	0	0	0	0	0	0	0	Fungi	Basidiomycota	Microbotryomycetes	NA	NA	NA
bacASV_0016	Mod 5	cyan	0.047326923	0.037038462	0.006153846	0.006115385	0.003538462	0.007903846	0.007576923	0.000807692	0.025653846	0.014807692	0	0	0	Bacteria	Actinobacteriota	Actinobacteria	Propionibacteriales	Nocardioidaceae	Marmoricola
bacASV_0032	Mod 5	cyan	0.0085	0.004846154	0.001	0.001423077	0.000346154	0	0	0	0	0	0	0.0000576923	0	Bacteria	Actinobacteriota	Acidimicrobiia	IMCC26256	NA	NA
bacASV_0039	Mod 5	cyan	0.00775	0.006807692	0.000153846	0	0	0.007576923	0.000961538	0.000115385	0	0	0	0	0	Bacteria	Actinobacteriota	Thermoleophilia	Solirubrobacterales	Solirubrobacteraceae	Conexibacter
bacASV_0056	Mod 5	cyan	0.014403846	0.012576923	0.0015	0.001346154	0.000365385	0.002923077	0.002846154	0.000173077	0.000153846	0.0000961538	0	0	0.0000769231	Bacteria	Actinobacteriota	Actinobacteria	Frankiales	NA	NA
bacASV_0093	Mod 5	cyan	0.008461538	0.008461538	0	0.000384615	0.0000384615	0	0	0	0	0	0	0	0	Bacteria	Actinobacteriota	Actinobacteria	Frankiales	NA	NA
bacASV_0098	Mod 5	cyan	0.004423077	0.005807692	0.002615385	0	0	0	0	0	0	0	0	0	0	Bacteria	Actinobacteriota	Thermoleophilia	Solirubrobacterales	Solirubrobacteraceae	Conexibacter
bacASV_0126	Mod 5	cyan	0.006923077	0.006576923	0	0	0	0.00125	0.0000384615	0.000326923	0	0	0	0	0	Bacteria	Patescibacteria	Saccharimonadia	Saccharimonadales	LWQ8	NA
bacASV_0130	Mod 5	cyan	0.005211538	0.007615385	0.000307692	0.000923077	0.000480769	0	0	0	0	0	0	0	0	Bacteria	Patescibacteria	Saccharimonadia	Saccharimonadales	NA	NA
bacASV_0142	Mod 5	cyan	0.009961538	0.006653846	0.0000769231	0.000557692	0.000326923	0.000846154	0.000384615	0.0000769231	0.0000769231	0	0.000826923	0.000115385	0.000346154	Bacteria	Actinobacteriota	Actinobacteria	Frankiales	NA	NA
bacASV_0171	Mod 5	cyan	0.009057692	0.007346154	0.000423077	0	0	0	0	0	0	0.0000769231	0	0	0	Bacteria	Actinobacteriota	Thermoleophilia	Solirubrobacterales	Solirubrobacteraceae	Conexibacter
bacASV_0200	Mod 5	cyan	0.005057692	0.003076923	0.000692308	0	0.0000576923	0	0	0	0	0	0	0	0	Bacteria	Actinobacteriota	Actinobacteria	Propionibacteriales	Nocardioidaceae	Nocardioides
bacASV_0239	Mod 5	cyan	0.004	0.003653846	0	0.0000192308	0	0	0	0	0	0	0	0	0	Bacteria	Proteobacteria	Alphaproteobacteria	Sphingomonadales	Sphingomonadaceae	Sphingomonas
bacASV_0244	Mod 5	cyan	0.004288462	0.003307692	0.001576923	0	0	0	0	0	0	0	0	0	0	Bacteria	Actinobacteriota	Thermoleophilia	Solirubrobacterales	Solirubrobacteraceae	Conexibacter
bacASV_0249	Mod 5	cyan	0.007634615	0.007	0.000230769	0.0000576923	0.0000384615	0	0	0	0	0	0	0	0	Bacteria	Proteobacteria	Gammaproteobacteria	Xanthomonadales	Xanthomonadaceae	Lysobacter
bacASV_0259	Mod 5	cyan	0.003153846	0.002807692	0.000230769	0.000942308	0.000557692	0.000307692	0.000269231	0.0000769231	0.0000769231	0	0	0.002230769	0.001346154	Bacteria	Actinobacteriota	Thermoleophilia	Gaiellales	Gaiellaceae	Gaiella
bacASV_0267	Mod 5	cyan	0.004307692	0.004230769	0.000230769	0	0	0	0	0	0	0	0	0	0	Bacteria	Actinobacteriota	Actinobacteria	Propionibacteriales	Nocardioidaceae	Nocardioides
bacASV_0272	Mod 5	cyan	0.004673077	0.007269231	0.000192308	0	0	0.0000192308	0	0.000153846	0	0	0	0	0	Bacteria	Proteobacteria	Gammaproteobacteria	Xanthomonadales	Xanthomonadaceae	Lysobacter
bacASV_0384	Mod 5	cyan	0.003096154	0.004384615	0.000576923	0	0	0.0000576923	0.0000384615	0.0000384615	0	0.000153846	0	0	0	Bacteria	Actinobacteriota	Actinobacteria	Frankiales	NA	NA
bacASV_0430	Mod 5	cyan	0.002211538	0.001576923	0	0	0	0.000307692	0.001076923	0.0000769231	0	0	0	0	0	Bacteria	Proteobacteria	Alphaproteobacteria	Sphingomonadales	Sphingomonadaceae	Sphingomonas
bacASV_0451	Mod 5	cyan	0.002615385	0.003538462	0	0	0	0.000134615	0.000192308	0.0000769231	0.000192308	0	0	0.0000576923	0.0000384615	Bacteria	Gemmatimonadota	Gemmatimonadetes	Gemmatimonadales	Gemmatimonadaceae	Gemmatimonas
bacASV_0028	Mod 6	green	0.00025	0.032192308	0.166692308	0	0	0	0	0	0	0	0	0	0	Bacteria	Patescibacteria	Saccharimonadia	Saccharimonadales	NA	NA
bacASV_0083	Mod 6	green	0.0000576923	0.005192308	0.088115385	0.000134615	0.005038462	0	0.0000769231	0	0	0	0	0	0.000192308	Bacteria	Gemmatimonadota	Gemmatimonadetes	Gemmatimonadales	Gemmatimonadaceae	NA
bacASV_0099	Mod 6	green	0.000134615	0.005	0.020576923	0	0	0.000326923	0.004692308	0.001269231	0.012076923	0.011057692	0	0	0	Bacteria	Chloroflexi	KD4-96	NA	NA	NA
bacASV_0134	Mod 6	green	0	0.003615385	0.054423077	0.00025	0.006826923	0.001711538	0.005	0.0000192308	0	0.000211538	0	0	0.0000769231	Bacteria	Gemmatimonadota	Gemmatimonadetes	Gemmatimonadales	Gemmatimonadaceae	NA
bacASV_0144	Mod 6	green	0.000673077	0.015076923	0.028884615	0.001173077	0.000384615	0.000711538	0.001884615	0.0000769231	0.001576923	0.000769231	0	0.000173077	0.002846154	Bacteria	Chloroflexi	P2-11E	NA	NA	NA
bacASV_0173	Mod 6	green	0.000961538	0.011	0.012730769	0.000730769	0.002538462	0	0	0	0	0	0	0	0	Bacteria	Chloroflexi	KD4-96	NA	NA	NA
bacASV_0188	Mod 6	green	0.001173077	0.011615385	0.011692308	0.000269231	0.004	0	0	0	0	0	0	0	0.000153846	Bacteria	Chloroflexi	P2-11E	NA	NA	NA
bacASV_0211	Mod 6	green	0	0.007615385	0.025807692	0	0.000557692	0	0	0	0	0	0	0	0	Bacteria	NA	NA	NA	NA	NA
bacASV_0220	Mod 6	green	0.000769231	0.007576923	0.009538462	0.000461538	0.004865385	0	0.000115385	0	0	0	0	0	0.000115385	Bacteria	Actinobacteriota	Thermoleophilia	Gaiellales	Gaiellaceae	Gaiella
bacASV_0245	Mod 6	green	0.0000192308	0.001653846	0.020538462	0	0	0.000134615	0.003269231	0	0.002384615	0.003826923	0	0	0	Bacteria	Chloroflexi	KD4-96	NA	NA	NA
bacASV_0247	Mod 6	green	0.0000576923	0.001807692	0.005230769	0.0000384615	0.000596154	0.000480769	0.001923077	0.0000192308	0.002115385	0.003596154	0	0	0.000730769	Bacteria	Chloroflexi	KD4-96	NA	NA	NA
bacASV_0264	Mod 6	green	0.0000384615	0.007807692	0.006192308	0.0000576923	0.000788462	0	0.000307692	0	0.000461538	0.000596154	0	0	0.005615385	Bacteria	Chloroflexi	P2-11E	NA	NA	NA
bacASV_0307	Mod 6	green	0	0.001269231	0.020807692	0.0000384615	0.001134615	0.001442308	0.0025	0	0.000192308	0.000134615	0	0	0.000230769	Bacteria	Acidobacteriota	Vicinamibacteria	Vicinamibacterales	NA	NA
bacASV_0315	Mod 6	green	0.0000384615	0.000269231	0.003961538	0.000307692	0.002115385	0.003211538	0.002115385	0	0	0.000134615	0	0	0.000230769	Bacteria	Gemmatimonadota	Gemmatimonadetes	Gemmatimonadales	Gemmatimonadaceae	NA
bacASV_0415	Mod 6	green	0	0.005	0.018576923	0	0	0.0000961538	0.001	0	0	0	0	0	0	Bacteria	NA	NA	NA	NA	NA
bacASV_0428	Mod 6	green	0	0.001384615	0.010692308	0	0	0	0	0	0	0	0	0	0	Bacteria	Proteobacteria	Gammaproteobacteria	Burkholderiales	Methylophilaceae	NA
bacASV_0525	Mod 6	green	0	0.002192308	0.004576923	0	0.0000192308	0	0.000307692	0	0.000307692	0.000576923	0	0	0.002038462	Bacteria	Actinobacteriota	Thermoleophilia	Gaiellales	Gaiellaceae	Gaiella
bacASV_0548	Mod 6	green	0	0	0.001692308	0	0.0000192308	0.000673077	0.001192308	0	0.000653846	0.001442308	0	0	0.001423077	Bacteria	Acidobacteriota	Holophagae	Subgroup_7	NA	NA
bacASV_0577	Mod 6	green	0	0.000538462	0.002653846	0	0.000173077	0.000480769	0.000730769	0	0.000461538	0.000538462	0	0	0.000346154	Bacteria	Acidobacteriota	Holophagae	Subgroup_7	NA	NA
bacASV_0596	Mod 6	green	0.0000769231	0.001653846	0.015307692	0	0.0000192308	0	0	0	0	0	0	0	0	Bacteria	Actinobacteriota	Thermoleophilia	Gaiellales	NA	NA
bacASV_0599	Mod 6	green	0	0.000153846	0.018653846	0	0	0	0	0	0	0	0	0	0	Bacteria	Gemmatimonadota	Gemmatimonadetes	Gemmatimonadales	Gemmatimonadaceae	NA
bacASV_0603	Mod 6	green	0	0.000884615	0.003846154	0	0	0.0000576923	0.000115385	0	0	0.000326923	0	0	0	Bacteria	Verrucomicrobiota	Verrucomicrobiae	Opitutales	Opitutaceae	Opitutus
bacASV_0604	Mod 6	green	0.0000384615	0.002153846	0.008961538	0	0.000134615	0	0	0	0	0	0	0	0	Bacteria	Gemmatimonadota	S0134_terrestrial_group	NA	NA	NA
bacASV_0616	Mod 6	green	0.000115385	0.002192308	0.002307692	0.00025	0.000423077	0	0	0	0	0	0	0	0.000230769	Bacteria	Chloroflexi	AD3	NA	NA	NA
bacASV_0716	Mod 6	green	0.000269231	0.003230769	0.004576923	0	0	0	0	0	0	0	0	0	0	Bacteria	Actinobacteriota	Thermoleophilia	Gaiellales	NA	NA
bacASV_0737	Mod 6	green	0	0.001384615	0.001692308	0.00025	0.000923077	0	0	0	0	0	0	0	0.001153846	Bacteria	WPS-2	NA	NA	NA	NA
bacASV_0793	Mod 6	green	0.000384615	0.000961538	0.003961538	0	0	0	0	0	0	0	0	0	0	Bacteria	Gemmatimonadota	Gemmatimonadetes	Gemmatimonadales	Gemmatimonadaceae	NA
bacASV_0954	Mod 6	green	0	0.000192308	0.009423077	0	0	0	0	0	0	0.000115385	0	0	0	Bacteria	Gemmatimonadota	Gemmatimonadetes	Gemmatimonadales	Gemmatimonadaceae	NA
bacASV_0960	Mod 6	green	0	0	0.008230769	0	0	0	0	0	0	0	0	0	0	Bacteria	Proteobacteria	Gammaproteobacteria	Burkholderiales	Comamonadaceae	Caenimonas
bacASV_1191	Mod 6	green	0	0	0.0055	0	0	0	0	0	0	0	0	0	0	Bacteria	Proteobacteria	Gammaproteobacteria	Burkholderiales	Comamonadaceae	Ramlibacter
eukASV_0005	Mod 6	green	0	0	0.4478125	0	0	0	0	0	0	0	0	0	0	Amoebozoa	Evosea	Variosea	NA	Flamellidae	Flamella
eukASV_0013	Mod 6	green	0.001875	0.0225	0.0865625	0.003125	0.00015625	0	0	0	0	0	0	0	0	Fungi	Ascomycota	NA	NA	NA	NA
eukASV_0023	Mod 6	green	0	0.0171875	0.1053125	0.0221875	0.0021875	0	0	0	0	0	0	0	0	Fungi	Ascomycota	Leotiomycetes	Helotiales	Hyaloscyphaceae	Neofabraea
eukASV_0333	Mod 6	green	0	0	0.0375	0	0	0	0	0	0	0	0	0	0	NA	Evosea	Variosea	NA	Flamellidae	Flamella
eukASV_0557	Mod 6	green	0	0	0.014375	0	0	0	0	0	0	0	0	0	0	Viridiplantae	Chlorophyta	Chlorophyceae	Chlamydomonadales	Chlamydomonadaceae	Chloromonas
eukASV_0597	Mod 6	green	0	0	0.0134375	0	0	0	0	0	0	0	0	0	0	NA	Cercozoa	Imbricatea	Thaumatomonadida	NA	NA
eukASV_0658	Mod 6	green	0	0	0.010625	0	0	0	0	0	0	0	0	0	0	NA	Cercozoa	NA	Cercomonadida	Cercomonadidae	Cercomonas
eukASV_0710	Mod 6	green	0	0	0.0078125	0	0	0	0	0	0	0	0	0	0	unclassified	NA	NA	NA	NA	NA
eukASV_0734	Mod 6	green	0	0	0.0059375	0	0	0	0	0	0	0	0	0	0	unclassified	NA	NA	NA	NA	NA
bacASV_0043	Mod 7	black	0.008576923	0.005076923	0.001307692	0.003326923	0.000923077	0.000134615	0	0.001173077	0.000230769	0.000461538	0.014076923	0.005961538	0.001884615	Bacteria	Verrucomicrobiota	Verrucomicrobiae	Chthoniobacterales	Chthoniobacteraceae	Candidatus_Udaeobacter
bacASV_0054	Mod 7	black	0.0000769231	0	0	0.000480769	0	0	0	0	0	0	0.040807692	0.010173077	0.008884615	Bacteria	Actinobacteriota	Thermoleophilia	Solirubrobacterales	Solirubrobacteraceae	Conexibacter
bacASV_0086	Mod 7	black	0	0	0	0.000826923	0	0	0	0	0	0	0.040653846	0.016288462	0.006	Bacteria	Chloroflexi	Ktedonobacteria	B12-WMSP1	NA	NA
bacASV_0087	Mod 7	black	0.001192308	0.000384615	0	0.0045	0.000346154	0.000326923	0.000230769	0.000134615	0.000269231	0.000269231	0.007134615	0.001730769	0.001461538	Bacteria	Chloroflexi	Chloroflexia	Thermomicrobiales	JG30-KF-CM45	NA
bacASV_0123	Mod 7	black	0	0	0	0.000769231	0	0	0	0	0	0	0.033	0.006769231	0.000269231	Bacteria	Chloroflexi	Ktedonobacteria	B12-WMSP1	NA	NA
bacASV_0138	Mod 7	black	0.000942308	0	0	0.005365385	0.0000576923	0.000307692	0.000230769	0.000923077	0.000653846	0.000192308	0.005769231	0.000115385	0.000346154	Bacteria	Actinobacteriota	Actinobacteria	Corynebacteriales	Nocardiaceae	NA
bacASV_0148	Mod 7	black	0	0	0	0	0	0	0	0	0	0	0.057192308	0.006519231	0.002	Bacteria	WPS-2	NA	NA	NA	NA
bacASV_0162	Mod 7	black	0	0	0	0.001480769	0.0000384615	0.000846154	0.000115385	0	0	0	0.008673077	0.002615385	0.002384615	Bacteria	Chloroflexi	Chloroflexia	Thermomicrobiales	JG30-KF-CM45	NA
bacASV_0178	Mod 7	black	0.0000384615	0	0	0.001634615	0	0	0	0	0	0	0.007846154	0.005115385	0.002884615	Bacteria	Actinobacteriota	Thermoleophilia	Solirubrobacterales	Solirubrobacteraceae	Conexibacter
bacASV_0189	Mod 7	black	0.001519231	0	0	0.000288462	0	0	0	0.0000769231	0.000346154	0.0000576923	0.004192308	0.001269231	0.000461538	Bacteria	Verrucomicrobiota	Verrucomicrobiae	Chthoniobacterales	Chthoniobacteraceae	Candidatus_Udaeobacter
bacASV_0207	Mod 7	black	0	0	0	0.000673077	0.0000384615	0	0	0	0	0	0.021	0.001903846	0.003230769	Bacteria	Actinobacteriota	Acidimicrobiia	IMCC26256	NA	NA
bacASV_0208	Mod 7	black	0	0	0	0	0	0	0	0.0000384615	0	0	0.019211538	0.017980769	0.0045	Bacteria	WPS-2	NA	NA	NA	NA
bacASV_0217	Mod 7	black	0	0	0	0.002038462	0.000346154	0	0	0	0	0	0.0035	0.0000576923	0.000307692	Bacteria	Chloroflexi	Ktedonobacteria	C0119	NA	NA
bacASV_0219	Mod 7	black	0.0000961538	0	0	0.000153846	0	0	0	0.000192308	0	0	0.008961538	0.003692308	0.001384615	Bacteria	Chloroflexi	Chloroflexia	Thermomicrobiales	JG30-KF-CM45	NA
bacASV_0266	Mod 7	black	0	0	0	0	0	0	0	0	0	0	0.019942308	0.000326923	0.000961538	Bacteria	Chloroflexi	Ktedonobacteria	Ktedonobacterales	Ktedonobacteraceae	NA
bacASV_0285	Mod 7	black	0.000288462	0	0	0.000461538	0.0000192308	0.0000576923	0.001115385	0.000461538	0.0000384615	0.000538462	0.003384615	0.000211538	0.000153846	Bacteria	Gemmatimonadota	Gemmatimonadetes	Gemmatimonadales	Gemmatimonadaceae	NA
bacASV_0287	Mod 7	black	0.0000384615	0.0000769231	0	0.000807692	0.0000961538	0	0	0	0	0	0.004942308	0.003288462	0	Bacteria	Chloroflexi	Ktedonobacteria	B12-WMSP1	NA	NA
bacASV_0293	Mod 7	black	0	0	0	0.000442308	0	0	0	0	0	0	0.004807692	0.003326923	0.0025	Bacteria	Actinobacteriota	Thermoleophilia	Solirubrobacterales	Solirubrobacteraceae	Conexibacter
bacASV_0294	Mod 7	black	0	0	0	0.000519231	0	0	0	0	0	0	0.005788462	0.003038462	0.000884615	Bacteria	Actinobacteriota	Thermoleophilia	Solirubrobacterales	Solirubrobacteraceae	NA
bacASV_0309	Mod 7	black	0	0	0	0.0000192308	0.0000384615	0	0	0	0	0	0.007230769	0.0000769231	0.001	Bacteria	NA	NA	NA	NA	NA
bacASV_0312	Mod 7	black	0	0	0	0	0	0	0	0	0	0	0.008307692	0.003826923	0.002615385	Bacteria	Chloroflexi	Ktedonobacteria	C0119	NA	NA
bacASV_0316	Mod 7	black	0	0	0	0.000884615	0	0	0	0	0	0	0.004519231	0.002807692	0.001615385	Bacteria	Chloroflexi	AD3	NA	NA	NA
bacASV_0362	Mod 7	black	0.0000961538	0	0	0.001153846	0.000576923	0	0	0	0.000153846	0	0.002903846	0.000134615	0.000307692	Bacteria	Proteobacteria	Alphaproteobacteria	Acetobacterales	Acetobacteraceae	Acidiphilium
bacASV_0382	Mod 7	black	0	0	0	0	0	0	0	0	0	0	0.008384615	0.0000576923	0.000115385	Bacteria	Gemmatimonadota	Gemmatimonadetes	Gemmatimonadales	Gemmatimonadaceae	Roseisolibacter
bacASV_0397	Mod 7	black	0	0	0	0	0	0	0	0	0	0	0.002846154	0.002423077	0.001153846	Bacteria	Chloroflexi	Chloroflexia	Kallotenuales	AKIW781	NA
bacASV_0399	Mod 7	black	0	0	0	0	0	0	0	0	0	0	0.0055	0.001538462	0.003461538	Bacteria	Chloroflexi	AD3	NA	NA	NA
bacASV_0409	Mod 7	black	0.000730769	0.000230769	0.000269231	0.0000192308	0.0000192308	0	0	0	0	0	0.003692308	0.0000576923	0.0000384615	Bacteria	Proteobacteria	Alphaproteobacteria	Acetobacterales	Acetobacteraceae	Acidiphilium
bacASV_0429	Mod 7	black	0	0	0	0	0	0	0	0	0	0	0.002153846	0.00175	0.001769231	Bacteria	Actinobacteriota	Thermoleophilia	Solirubrobacterales	Solirubrobacteraceae	Conexibacter
bacASV_0456	Mod 7	black	0	0	0	0	0	0	0	0	0	0	0.012326923	0.0000961538	0.000192308	Bacteria	Chloroflexi	Ktedonobacteria	B12-WMSP1	NA	NA
bacASV_0534	Mod 7	black	0	0	0	0.0000192308	0	0	0	0	0	0	0.009461538	0.000153846	0.0000769231	Bacteria	Verrucomicrobiota	Verrucomicrobiae	Chthoniobacterales	Chthoniobacteraceae	Candidatus_Udaeobacter
bacASV_0544	Mod 7	black	0	0	0	0	0	0	0	0	0	0	0.005096154	0.000288462	0.000384615	Bacteria	Proteobacteria	Alphaproteobacteria	Rhizobiales	Beijerinckiaceae	NA
bacASV_0553	Mod 7	black	0	0	0	0	0	0	0	0	0	0	0.006769231	0.000942308	0.000115385	Bacteria	Bacteroidota	Bacteroidia	Chitinophagales	Chitinophagaceae	NA
bacASV_0565	Mod 7	black	0	0	0	0.000346154	0	0	0	0	0	0	0.005519231	0.000480769	0.000346154	Bacteria	Actinobacteriota	Thermoleophilia	Solirubrobacterales	Solirubrobacteraceae	Solirubrobacter
bacASV_0639	Mod 7	black	0	0	0	0	0	0	0	0	0	0	0.003326923	0.001846154	0.000653846	Bacteria	Chloroflexi	Ktedonobacteria	Ktedonobacterales	Ktedonobacteraceae	NA
bacASV_0648	Mod 7	black	0	0	0	0	0	0	0	0	0	0	0.005961538	0.0000769231	0	Bacteria	Actinobacteriota	Thermoleophilia	Solirubrobacterales	Solirubrobacteraceae	Conexibacter
bacASV_0651	Mod 7	black	0	0	0	0	0	0	0	0	0	0	0.005673077	0.000807692	0.000346154	Bacteria	Acidobacteriota	Acidobacteriae	Bryobacterales	Bryobacteraceae	Bryobacter
bacASV_0660	Mod 7	black	0	0	0	0	0	0	0	0	0	0	0.005903846	0.000288462	0.000230769	Bacteria	Bacteroidota	Bacteroidia	Chitinophagales	Chitinophagaceae	Segetibacter
bacASV_0707	Mod 7	black	0	0	0	0	0	0	0	0	0	0	0.002346154	0.000423077	0.002576923	Bacteria	WPS-2	NA	NA	NA	NA
bacASV_0744	Mod 7	black	0	0	0	0	0	0	0	0	0	0	0.006019231	0.0000384615	0	Bacteria	Armatimonadota	Armatimonadia	Armatimonadales	NA	NA
bacASV_0754	Mod 7	black	0.000365385	0	0	0	0	0	0	0.000153846	0.0000384615	0	0.003961538	0.000134615	0.000384615	Bacteria	Actinobacteriota	Actinobacteria	Micrococcales	Intrasporangiaceae	Janibacter
bacASV_0771	Mod 7	black	0.0000192308	0	0	0	0	0	0	0	0	0	0.004230769	0.000730769	0.000692308	Bacteria	Actinobacteriota	Actinobacteria	Frankiales	Frankiaceae	Jatrophihabitans
bacASV_0933	Mod 7	black	0	0	0	0	0	0	0	0	0	0	0.005153846	0.000134615	0.000230769	Bacteria	Proteobacteria	Alphaproteobacteria	Acetobacterales	Acetobacteraceae	NA
bacASV_1010	Mod 7	black	0	0	0	0	0	0	0	0	0	0	0.005153846	0.00025	0.0000769231	Bacteria	Proteobacteria	Alphaproteobacteria	Acetobacterales	Acetobacteraceae	NA
eukASV_0001	Mod 7	black	0	0	0	0	0	0	0	0	0	0	0.78375	0.7190625	0	Viridiplantae	Streptophyta	Bryopsida	Grimmiales	Grimmiaceae	Grimmia
eukASV_0015	Mod 7	black	0	0	0	0	0	0	0	0	0	0	0.0128125	0.01484375	0	Amoebozoa	NA	NA	NA	NA	NA
eukASV_0029	Mod 7	black	0	0	0	0	0	0	0	0	0	0	0.0509375	0	0	Metazoa	Rotifera	Eurotatoria	NA	NA	NA
eukASV_0034	Mod 7	black	0	0	0	0	0	0	0	0	0	0	0.0228125	0.00109375	0	Metazoa	Rotifera	Eurotatoria	NA	NA	Bdelloidea
eukASV_0045	Mod 7	black	0	0	0	0	0	0	0	0	0	0	0.016875	0.00671875	0	Rhizaria	Cercozoa	Imbricatea	Euglyphida	Trinematidae	NA
eukASV_0048	Mod 7	black	0	0	0	0	0	0	0	0	0	0	0.010625	0.0096875	0	Rhizaria	Cercozoa	Imbricatea	Euglyphida	Trinematidae	NA
eukASV_0059	Mod 7	black	0	0	0	0	0	0	0	0	0	0	0.01	0.0021875	0	Viridiplantae	Streptophyta	Klebsormidiophyceae	Klebsormidiales	Klebsormidiaceae	Klebsormidium
bacASV_0025	Mod 8	red	0	0.000115385	0	0.000634615	0.000173077	0.014153846	0.009384615	0.005711538	0.001	0.000403846	0	0.005884615	0.0195	Bacteria	Actinobacteriota	Acidimicrobiia	IMCC26256	NA	NA
bacASV_0026	Mod 8	red	0	0	0	0	0	0.031096154	0.024230769	0.012211538	0.017884615	0.008173077	0	0.001288462	0.041730769	Bacteria	Proteobacteria	Alphaproteobacteria	Rhizobiales	Beijerinckiaceae	Methylocapsa
bacASV_0045	Mod 8	red	0	0	0	0	0	0.004596154	0.003769231	0.003596154	0.000307692	0.000576923	0	0.000192308	0.005076923	Bacteria	Verrucomicrobiota	Verrucomicrobiae	Chthoniobacterales	Chthoniobacteraceae	Candidatus_Udaeobacter
bacASV_0049	Mod 8	red	0.000557692	0.005230769	0.003576923	0.007557692	0.008826923	0.010826923	0.008807692	0.000461538	0.001192308	0.000153846	0	0.001788462	0.035615385	Bacteria	Chloroflexi	Gitt-GS-136	NA	NA	NA
bacASV_0076	Mod 8	red	0	0.000230769	0	0.005173077	0.0005	0	0	0	0	0	0.001865385	0.00375	0.007038462	Bacteria	Chloroflexi	Ktedonobacteria	C0119	NA	NA
bacASV_0104	Mod 8	red	0.004115385	0.000692308	0	0.0000576923	0	0.001807692	0.0005	0.002634615	0.000423077	0.000596154	0	0.000173077	0.004730769	Bacteria	Verrucomicrobiota	Verrucomicrobiae	Chthoniobacterales	Chthoniobacteraceae	Candidatus_Udaeobacter
bacASV_0110	Mod 8	red	0	0.0000769231	0.000307692	0	0.000115385	0.000615385	0.004423077	0.000480769	0.004769231	0.004653846	0	0.0000576923	0.008769231	Bacteria	Actinobacteriota	Acidimicrobiia	NA	NA	NA
bacASV_0115	Mod 8	red	0.001365385	0.001	0	0.005673077	0.000307692	0.001461538	0.001384615	0.001942308	0.000730769	0.000230769	0.000634615	0.004192308	0.008076923	Bacteria	Actinobacteriota	Actinobacteria	Frankiales	NA	NA
bacASV_0135	Mod 8	red	0.000269231	0	0.000115385	0.001173077	0.000326923	0.003173077	0.001538462	0.0000576923	0.0015	0.001057692	0	0.001980769	0.005576923	Bacteria	Actinobacteriota	Thermoleophilia	Solirubrobacterales	Solirubrobacteraceae	Conexibacter
bacASV_0136	Mod 8	red	0.003423077	0.001730769	0.000269231	0.000807692	0.000673077	0.003596154	0.003923077	0.001461538	0.002730769	0.003576923	0.002846154	0.000807692	0.005153846	Bacteria	Abditibacteriota	Abditibacteria	Abditibacteriales	Abditibacteriaceae	Abditibacterium
bacASV_0181	Mod 8	red	0	0.001576923	0.000115385	0.0000576923	0.000173077	0.001019231	0.0015	0.000173077	0.000576923	0.000846154	0	0.000576923	0.008846154	Bacteria	Proteobacteria	Alphaproteobacteria	Rhizobiales	Xanthobacteraceae	Bradyrhizobium
bacASV_0202	Mod 8	red	0	0	0	0	0	0.002076923	0.001884615	0.00475	0.002576923	0.00125	0	0.000153846	0.007615385	Bacteria	Gemmatimonadota	Gemmatimonadetes	Gemmatimonadales	Gemmatimonadaceae	Gemmatimonas
bacASV_0218	Mod 8	red	0	0	0	0	0	0	0	0	0	0	0	0.002173077	0.012769231	Bacteria	Chloroflexi	KD4-96	NA	NA	NA
bacASV_0226	Mod 8	red	0	0	0	0	0	0.002134615	0.003	0.001384615	0.002461538	0.000384615	0	0.0000192308	0.005615385	Bacteria	Acidobacteriota	Acidobacteriae	Acidobacteriales	NA	NA
bacASV_0227	Mod 8	red	0	0.000269231	0	0.002	0.000211538	0	0	0	0	0	0	0.001	0.002807692	Bacteria	Chloroflexi	NA	NA	NA	NA
bacASV_0258	Mod 8	red	0.000538462	0.000153846	0	0.000288462	0.001019231	0	0.000115385	0.000211538	0.000346154	0.000115385	0	0.003	0.007269231	Bacteria	Actinobacteriota	Actinobacteria	Frankiales	NA	NA
bacASV_0313	Mod 8	red	0	0	0	0	0	0.000673077	0.000115385	0.000807692	0	0	0	0.000557692	0.005576923	Bacteria	Chloroflexi	Ktedonobacteria	C0119	NA	NA
bacASV_0323	Mod 8	red	0	0.000730769	0.003423077	0	0	0	0	0	0.000307692	0.000153846	0	0.0000769231	0.010461538	Bacteria	Actinobacteriota	Thermoleophilia	Gaiellales	NA	NA
bacASV_0340	Mod 8	red	0.000288462	0.000923077	0	0.001461538	0.000423077	0.000326923	0	0	0	0	0.000192308	0.001115385	0.002423077	Bacteria	Abditibacteriota	Abditibacteria	Abditibacteriales	Abditibacteriaceae	Abditibacterium
bacASV_0369	Mod 8	red	0	0	0	0	0	0	0.0000384615	0	0.001038462	0.0000769231	0	0.0000192308	0.009461538	Bacteria	Gemmatimonadota	Gemmatimonadetes	Gemmatimonadales	Gemmatimonadaceae	NA
bacASV_0392	Mod 8	red	0	0	0	0	0	0	0	0	0	0	0.000538462	0.001711538	0.0045	Bacteria	Chloroflexi	Chloroflexia	Thermomicrobiales	JG30-KF-CM45	NA
bacASV_0395	Mod 8	red	0	0	0	0	0	0	0	0	0	0	0.000346154	0.001403846	0.0055	Bacteria	Chloroflexi	Chloroflexia	Thermomicrobiales	JG30-KF-CM45	NA
bacASV_0407	Mod 8	red	0	0	0	0	0	0	0	0	0	0	0	0.001442308	0.007769231	Bacteria	Actinobacteriota	Thermoleophilia	Gaiellales	NA	NA
bacASV_0453	Mod 8	red	0	0.000230769	0.000230769	0.0000192308	0.0000192308	0.0000576923	0	0	0	0	0	0.002115385	0.007230769	Bacteria	Actinobacteriota	Thermoleophilia	Gaiellales	NA	NA
bacASV_0465	Mod 8	red	0	0	0	0	0	0	0	0	0	0	0	0.000923077	0.005923077	Bacteria	Actinobacteriota	Acidimicrobiia	IMCC26256	NA	NA
bacASV_0508	Mod 8	red	0.0000384615	0	0	0	0.0000192308	0.000173077	0.0000384615	0	0.000461538	0.000423077	0	0.000115385	0.004884615	Bacteria	Actinobacteriota	Thermoleophilia	Gaiellales	NA	NA
bacASV_0626	Mod 8	red	0	0	0	0	0	0	0	0	0	0	0	0.000365385	0.006884615	Bacteria	Patescibacteria	Saccharimonadia	Saccharimonadales	LWQ8	NA
eukASV_0006	Mod 8	red	0	0	0	0.0734375	0.01015625	0	0	0	0	0	0	0	0.3953125	Fungi	Ascomycota	Leotiomycetes	Leotiales	Leotiaceae	Alatospora
eukASV_0064	Mod 8	red	0	0	0	0	0	0	0	0	0	0	0.00125	0	0.2175	Fungi	Ascomycota	Eurotiomycetes	NA	NA	NA
eukASV_0143	Mod 8	red	0	0	0	0	0	0	0	0	0	0	0.00125	0.00046875	0.1284375	Fungi	Ascomycota	Leotiomycetes	Helotiales	NA	NA
eukASV_0197	Mod 8	red	0	0	0	0	0	0	0	0	0	0	0.0003125	0	0.013125	Fungi	Ascomycota	NA	NA	NA	NA
eukASV_0214	Mod 8	red	0	0	0	0	0	0	0	0	0	0	0.0003125	0	0.0946875	Viridiplantae	Chlorophyta	Trebouxiophyceae	Trebouxiales	Trebouxiaceae	Trebouxia
eukASV_0283	Mod 8	red	0	0	0	0	0	0	0	0	0	0	0	0	0.0640625	unclassified	NA	NA	NA	NA	NA
eukASV_0323	Mod 8	red	0	0	0	0	0	0	0	0	0	0	0	0	0.055625	Fungi	Ascomycota	Leotiomycetes	Leotiales	Leotiaceae	Alatospora
eukASV_0492	Mod 8	red	0	0	0	0	0	0	0	0	0	0	0	0	0.0128125	unclassified	NA	NA	NA	NA	NA
bacASV_0005	Mod 9	midnightblue	0	0	0	0.0000192308	0.0000384615	0.000384615	0.035923077	0.026903846	0.001038462	0.009211538	0.154038462	0.214134615	0.024884615	Bacteria	Actinobacteriota	Actinobacteria	Pseudonocardiales	Pseudonocardiaceae	Pseudonocardia
bacASV_0020	Mod 9	midnightblue	0	0	0	0	0	0.025346154	0.010807692	0.0000961538	0.000307692	0.003269231	0.000615385	0.117923077	0.021115385	Bacteria	Actinobacteriota	Actinobacteria	Pseudonocardiales	Pseudonocardiaceae	Crossiella
bacASV_0117	Mod 9	midnightblue	0.000423077	0.000423077	0	0.001173077	0	0.000346154	0.000115385	0.0000384615	0	0	0.0015	0.012807692	0.005076923	Bacteria	Chloroflexi	Chloroflexia	Thermomicrobiales	JG30-KF-CM45	NA
bacASV_0251	Mod 9	midnightblue	0	0	0	0	0	0	0.0000384615	0	0	0	0.000326923	0.008788462	0.001769231	Bacteria	Verrucomicrobiota	Verrucomicrobiae	Chthoniobacterales	Chthoniobacteraceae	Candidatus_Udaeobacter
bacASV_0351	Mod 9	midnightblue	0	0	0	0	0	0	0	0	0	0	0.00375	0.009692308	0.001884615	Bacteria	Chloroflexi	Ktedonobacteria	Ktedonobacterales	Ktedonobacteraceae	NA
eukASV_0012	Mod 9	midnightblue	0	0	0	0	0	0	0	0	0	0	0	0.04703125	0	NA	Ciliophora	Litostomatea	NA	NA	NA
eukASV_0028	Mod 9	midnightblue	0	0	0	0	0	0	0	0	0	0	0.001875	0.02640625	0	NA	Cercozoa	Thecofilosea	Cryomonadida	Rhogostomidae	Rhogostoma
eukASV_0030	Mod 9	midnightblue	0	0	0	0	0	0	0	0	0	0	0	0.0221875	0	NA	Cercozoa	NA	Cercomonadida	NA	Neocercomonas
eukASV_0049	Mod 9	midnightblue	0	0	0	0	0	0	0	0	0	0	0	0.01625	0	NA	Cercozoa	NA	NA	NA	NA
eukASV_0093	Mod 9	midnightblue	0	0	0	0	0	0	0	0	0	0	0	0.00953125	0	Fungi	Blastocladiomycota	Blastocladiomycetes	Blastocladiales	NA	NA
eukASV_0101	Mod 9	midnightblue	0	0	0	0	0	0	0	0	0	0	0.0015625	0.00578125	0	Fungi	NA	NA	NA	NA	NA
eukASV_0107	Mod 9	midnightblue	0	0	0	0	0	0	0	0	0	0	0.000625	0.01875	0	Viridiplantae	Chlorophyta	Trebouxiophyceae	NA	NA	Elliptochloris
eukASV_0171	Mod 9	midnightblue	0	0	0	0	0	0	0	0	0	0	0	0.008125	0	NA	Ciliophora	Phyllopharyngea	Chlamydodontida	Chilodonellidae	NA
eukASV_0180	Mod 9	midnightblue	0	0	0	0	0	0	0	0	0	0	0	0.011875	0	unclassified	NA	NA	NA	NA	NA
eukASV_0191	Mod 9	midnightblue	0	0	0	0	0	0	0	0	0	0	0	0.00953125	0	unclassified	NA	NA	NA	NA	NA
eukASV_0192	Mod 9	midnightblue	0	0	0	0	0	0	0	0	0	0	0	0.00890625	0	Fungi	Ascomycota	NA	NA	NA	NA
eukASV_0212	Mod 9	midnightblue	0	0	0	0	0	0	0	0	0	0	0	0.00875	0	NA	Cercozoa	Imbricatea	Euglyphida	Trinematidae	Corythion
